# Supplementary material for: Poly[hexa­aqua­hexa­kis­(μ-pyridine-2,4-dicarboxyl­ato)tricopper(II)dieuropium(III)]
Source: Acta Crystallogr Sect E Struct Rep Online. 2010 Nov 6;66(Pt 12):m1516–7. doi: 10.1107/S1600536810044594 (PMC3011568; doi:10.1107/S1600536810044594)
Supplement: Supplementary file 1 [file e-66-m1516-sup1.cif]

##############################################################################
###                                                                        ###
###        Electronic paper (Acta Crystallographica Section E)             ###
###                                                                        ###
##############################################################################
#                                                                            #
# This CIF contains the data in a paper accepted for publication in Acta     #
# Crystallographica Section E. It conforms to the requirements of Notes      #
# for Authors for Section E, and has been peer reviewed under the auspices   #
# of the IUCr Commission on Journals.                                        #
#                                                                            #
# Full details of the Crystallographic Information File format               #
# are given in the paper "The Crystallographic Information File (CIF):       #
# a New Standard Archive File for Crystallography" by S. R. Hall, F. H.      #
# Allen and I. D. Brown [Acta Cryst. (1991), A47, 655-685].                  #
#                                                                            #
# The current version of the core CIF dictionary is obtainable from          #
# ftp://ftp.iucr.org/pub/cif_core.dic. The current version number is 2.4.    #
#                                                                            #
# Software is freely available for graphical display of the structure(s) in  #
# this CIF.  For information consult the CIF home page http://www.iucr.org/  #
# cif/home.html                                                              #
#                                                                            #
# This file may be used for bona fide research purposes within the           #
# scientific community so long as proper attribution is given to the journal # 
# article from which it was obtained.                                        #
#                                                                            #
##############################################################################
                                             
data_global
_audit_creation_method     'PLATON <TABLE ACC> option'
_journal_date_recd_electronic     2010-10-26
_journal_date_accepted     2010-11-01
_journal_name_full     'Acta Crystallographica, Section E'
_journal_year     2010
_journal_volume     66
_journal_issue     12
_journal_page_first     m1516
_journal_page_last     m1517
_journal_paper_category     QM
_journal_coeditor_code     XU5066
_publ_contact_author_name     'Fwu Ming Shen'
_publ_contact_author_address
;
Department of Biotechnology
Yuanpei University
No.306, Yuanpei St., HsinChu
30015 Taiwan
;
_publ_contact_author_email     'fmshen@mail.ypu.edu.tw'
_publ_contact_author_fax     ?
_publ_contact_author_phone     ?
_publ_section_title
;\
Poly[hexaaquahexakis(\m-pyridine-2,4-dicarboxylato)tricopper(II)dieuropium(III)\
]
;
loop_
    _publ_author_name
    _publ_author_footnote
    _publ_author_address
    'Lush, Shie Fu' .
;
Department of General Education Center
Yuanpei University
HsinChu
30015 Taiwan
;
    'Shen, Fwu Ming' .
;
Department of Biotechnology
Yuanpei University
No. 306, Yuanpei St, HsinChu
30015 Taiwan
;
data_I
_chemical_name_systematic
;
Poly[hexaaquahexakis(\m-pyridine-2,4-dicarboxylato)tricopper(II)dieuropium(III)]
;
_chemical_name_common     ?
_chemical_formula_moiety     'C42 H30 Cu3 Eu2 N6 O30'
_chemical_formula_sum     'C42 H30 Cu3 Eu2 N6 O30'
_chemical_formula_iupac     '[Cu3 Eu2 (C7 H3 N O4)6 (H2 O)6]'
_chemical_formula_weight     1593.29
_chemical_melting_point     ?
_symmetry_cell_setting     triclinic
_symmetry_space_group_name_H-M     'P -1'
_symmetry_space_group_name_Hall     '-P 1'
loop_
    _symmetry_equiv_pos_site_id
    _symmetry_equiv_pos_as_xyz
    1 x,y,z
    2 -x,-y,-z
_cell_length_a     9.4296(10)
_cell_length_b     10.7002(11)
_cell_length_c     12.2874(13)
_cell_angle_alpha     86.186(2)
_cell_angle_beta     81.556(2)
_cell_angle_gamma     86.561(2)
_cell_volume     1222.0(2)
_cell_formula_units_Z     1
_cell_measurement_reflns_used     6583
_cell_measurement_theta_min     2.50
_cell_measurement_theta_max     25.0
_cell_measurement_temperature     294
_cell_special_details
;
;
_exptl_crystal_description     'equant'
_exptl_crystal_colour     'blue'
_exptl_crystal_size_max     0.24
_exptl_crystal_size_mid     0.20
_exptl_crystal_size_min     0.20
_exptl_crystal_size_rad     ?
_exptl_crystal_density_diffrn     2.165
_exptl_crystal_density_meas     ?
_exptl_crystal_density_method     'Not Measured'
_exptl_crystal_F_000     777
_exptl_absorpt_coefficient_mu     3.923
_exptl_absorpt_correction_type     multi-scan
_exptl_absorpt_process_details     '(SADABS; Bruker, 2000)'
_exptl_absorpt_correction_T_min     0.659
_exptl_absorpt_correction_T_max     0.977
_exptl_special_details
;
;
_diffrn_ambient_temperature     294
_diffrn_radiation_type     'MoK\a'
_diffrn_radiation_wavelength     0.71073
_diffrn_radiation_source     'fine-focus sealed tube'
_diffrn_radiation_monochromator     graphite
_diffrn_measurement_device_type     'Bruker SMART CCD area-detector'
_diffrn_measurement_method     '\f and \w'
_diffrn_detector_area_resol_mean     9
_diffrn_reflns_number     12982
_diffrn_reflns_av_R_equivalents     0.0442
_diffrn_reflns_av_sigmaI/netI     0.0514
_diffrn_reflns_theta_min     1.68
_diffrn_reflns_theta_max     28.31
_diffrn_reflns_theta_full     25.00
_diffrn_measured_fraction_theta_max     0.949
_diffrn_measured_fraction_theta_full     0.998
_diffrn_reflns_limit_h_min     -12
_diffrn_reflns_limit_h_max     12
_diffrn_reflns_limit_k_min     -13
_diffrn_reflns_limit_k_max     13
_diffrn_reflns_limit_l_min     -15
_diffrn_reflns_limit_l_max     16
_refine_special_details
;
Refinement on <i>F</i>^2^ for ALL reflections except those flagged by the user
for potential systematic errors. Weighted <i>R</i>-factors <i>wR</i> and all
goodnesses of fit <i>S</i> are based on <i>F</i>^2^, conventional
<i>R</i>-factors <i>R</i> are based on <i>F</i>, with <i>F</i> set to zero for
negative <i>F</i>^2^. The observed criterion of <i>F</i>^2^ > \s(<i>F</i>^2^)
is used only for calculating -<i>R</i>-factor-obs <i>etc</i>. and is not
relevant to the choice of reflections for refinement. <i>R</i>-factors based
on <i>F</i>^2^ are statistically about twice as large as those based on
<i>F</i>, and <i>R</i>-factors based on ALL data will be even larger.
;
_reflns_number_total     5780
_reflns_number_gt     4828
_reflns_threshold_expression     I>2\s(I)
_refine_ls_structure_factor_coef     Fsqd
_refine_ls_matrix_type     full
_refine_ls_R_factor_all     0.0373
_refine_ls_R_factor_gt     0.0284
_refine_ls_wR_factor_gt     0.0640
_refine_ls_wR_factor_ref     0.0660
_refine_ls_goodness_of_fit_ref     0.976
_refine_ls_restrained_S_all     0.976
_refine_ls_number_reflns     5780
_refine_ls_number_parameters     376
_refine_ls_number_restraints     0
_refine_ls_number_constraints     ?
_refine_ls_hydrogen_treatment     constr
_refine_ls_weighting_scheme     calc
_refine_ls_weighting_details
                 'calc w=1/[\s^2^(Fo^2^)+(0.0323P)^2^] where P=(Fo^2^+2Fc^2^)/3'
_atom_sites_solution_hydrogens     geom
_atom_sites_solution_primary     direct
_atom_sites_solution_secondary     difmap
_refine_ls_shift/su_max     0.001
_refine_ls_shift/su_mean     0.000
_refine_diff_density_max     1.690
_refine_diff_density_min     -0.943
_refine_ls_extinction_method     none
loop_
    _atom_type_symbol
    _atom_type_description
    _atom_type_scat_dispersion_real
    _atom_type_scat_dispersion_imag
    _atom_type_scat_source
    O O 0.0106 0.0060 'International Tables Vol C Tables 4.2.6.8 and 6.1.1.4'
    N N 0.0061 0.0033 'International Tables Vol C Tables 4.2.6.8 and 6.1.1.4'
    Eu Eu -0.1578 3.6682 'International Tables Vol C Tables 4.2.6.8 and 6.1.1.4'
    Cu Cu 0.3201 1.2651 'International Tables Vol C Tables 4.2.6.8 and 6.1.1.4'
    H H 0.0000 0.0000 'International Tables Vol C Tables 4.2.6.8 and 6.1.1.4'
    C C 0.0033 0.0016 'International Tables Vol C Tables 4.2.6.8 and 6.1.1.4'
_computing_data_collection     'SMART (Bruker, 2000)'
_computing_cell_refinement     'SAINT (Bruker, 1999)'
_computing_data_reduction     'SAINT (Bruker, 1999)'
_computing_structure_solution     'SHELXTL (Sheldrick, 2008)'
_computing_structure_refinement     'SHELXTL (Sheldrick, 2008)'
_computing_molecular_graphics     'PLATON (Spek, 2009)'
_computing_publication_material     'PLATON (Spek, 2009)'
loop_
    _atom_site_type_symbol
    _atom_site_label
    _atom_site_fract_x
    _atom_site_fract_y
    _atom_site_fract_z
    _atom_site_U_iso_or_equiv
    _atom_site_thermal_displace_type
    _atom_site_calc_flag
    _atom_site_refinement_flags
    _atom_site_occupancy
    Eu Eu1 0.42924(2) 0.651690(10)
                                 0.351690(10)
                                            0.01610(10)
                                                      Uani . . 1.000
    Cu Cu1 -0.04296(4) 0.81387(4) 0.11987(3) 0.02200(10)
                                                       Uani . . 1.000
    Cu Cu2 0.50000 1.00000 0.00000 0.0188(2) Uani . . 1.000
    O O1 0.1188(3) 0.8879(2) 0.0288(2) 0.0274(8) Uani . . 1.000
    O O2 0.2474(3) 1.0583(2) 0.0150(2) 0.0272(8) Uani . . 1.000
    O O3 0.1716(3) 1.3256(3) 0.3467(2) 0.0406(10) Uani . . 1.000
    O O4 -0.0222(3) 1.2972(3) 0.4696(3) 0.0524(11) Uani . . 1.000
    O O5 0.2216(2) 0.2480(2) -0.19845(19) 0.0238(7) Uani . . 1.000
    O O6 0.3969(2) 0.3742(2) -0.18098(19) 0.0236(8) Uani . . 1.000
    O O7 0.0882(3) 0.6635(2) 0.2196(2) 0.0313(8) Uani . . 1.000
    O O8 0.3149(3) 0.5865(2) 0.2057(2) 0.0258(8) Uani . . 1.000
    O O9 0.5336(3) 1.1177(2) -0.13010(19) 0.0230(7) Uani . . 1.000
    O O10 0.5037(3) 1.1358(2) -0.30699(19) 0.0235(7) Uani . . 1.000
    O O11 0.3895(3) 0.7209(2) -0.46529(19) 0.0254(8) Uani . . 1.000
    O O12 0.4790(3) 0.5533(2) -0.3775(2) 0.0269(8) Uani . . 1.000
    O O13 0.6647(3) 0.6702(3) 0.4101(2) 0.0318(9) Uani . . 1.000
    O O14 0.2105(3) 0.7873(2) 0.3621(2) 0.0285(8) Uani . . 1.000
    O O15 0.2311(3) 0.5207(2) 0.4481(2) 0.0262(8) Uani . . 1.000
    N N1 -0.0265(3) 0.9489(3) 0.2186(2) 0.0222(9) Uani . . 1.000
    N N2 0.0738(3) 0.3055(3) -0.0108(2) 0.0190(8) Uani . . 1.000
    N N3 0.4749(3) 0.8802(3) -0.1097(2) 0.0179(8) Uani . . 1.000
    C C1 0.0834(3) 1.0218(3) 0.1776(3) 0.0193(10) Uani . . 1.000
    C C2 0.1182(4) 1.1211(3) 0.2322(3) 0.0232(10) Uani . . 1.000
    C C3 0.0356(4) 1.1510(3) 0.3314(3) 0.0260(11) Uani . . 1.000
    C C4 -0.0795(4) 1.0771(4) 0.3712(3) 0.0344(12) Uani . . 1.000
    C C5 -0.1064(4) 0.9764(4) 0.3138(3) 0.0314(12) Uani . . 1.000
    C C6 0.1590(4) 0.9878(3) 0.0650(3) 0.0213(10) Uani . . 1.000
    C C7 0.0646(4) 1.2678(4) 0.3881(3) 0.0282(12) Uani . . 1.000
    C C8 -0.0144(4) 0.3380(3) 0.0799(3) 0.0214(10) Uani . . 1.000
    C C9 0.0190(4) 0.4295(3) 0.1443(3) 0.0225(10) Uani . . 1.000
    C C10 0.1511(4) 0.4835(3) 0.1200(3) 0.0200(10) Uani . . 1.000
    C C11 0.2450(3) 0.4447(3) 0.0287(3) 0.0199(10) Uani . . 1.000
    C C12 0.2009(3) 0.3591(3) -0.0364(3) 0.0177(9) Uani . . 1.000
    C C13 0.2824(3) 0.3236(3) -0.1467(3) 0.0187(10) Uani . . 1.000
    C C14 0.1878(4) 0.5861(3) 0.1875(3) 0.0209(10) Uani . . 1.000
    C C15 0.4789(3) 0.9361(3) -0.2116(3) 0.0177(9) Uani . . 1.000
    C C16 0.4629(4) 0.8712(3) -0.3016(3) 0.0195(10) Uani . . 1.000
    C C17 0.4471(4) 0.7427(3) -0.2868(3) 0.0193(10) Uani . . 1.000
    C C18 0.4458(4) 0.6855(3) -0.1819(3) 0.0248(10) Uani . . 1.000
    C C19 0.4564(4) 0.7580(3) -0.0948(3) 0.0233(10) Uani . . 1.000
    C C20 0.5063(3) 1.0751(3) -0.2176(3) 0.0178(9) Uani . . 1.000
    C C21 0.4380(4) 0.6657(3) -0.3837(3) 0.0195(10) Uani . . 1.000
    H H2A 0.19630 1.16800 0.20320 0.0280 Uiso calc R 1.000
    H H4A -0.13820 1.09550 0.43650 0.0410 Uiso calc R 1.000
    H H5A -0.18220 0.92660 0.34220 0.0380 Uiso calc R 1.000
    H H8A -0.10000 0.29790 0.09970 0.0260 Uiso calc R 1.000
    H H9A -0.04660 0.45500 0.20380 0.0270 Uiso calc R 1.000
    H H11A 0.33600 0.47600 0.01220 0.0240 Uiso calc R 1.000
    H H13A 0.71830 0.70010 0.35740 0.0480 Uiso . R 1.000
    H H13B 0.70360 0.60960 0.44030 0.0480 Uiso . R 1.000
    H H14A 0.16690 0.76300 0.31500 0.0430 Uiso . R 1.000
    H H14B 0.15520 0.77690 0.41960 0.0430 Uiso . R 1.000
    H H15A 0.19680 0.46590 0.41800 0.0390 Uiso . R 1.000
    H H15B 0.15630 0.55220 0.48000 0.0390 Uiso . R 1.000
    H H16A 0.46260 0.91230 -0.37070 0.0230 Uiso calc R 1.000
    H H18A 0.43800 0.59920 -0.17040 0.0300 Uiso calc R 1.000
    H H19A 0.45030 0.72020 -0.02400 0.0280 Uiso calc R 1.000
loop_
    _atom_site_aniso_label
    _atom_site_aniso_U_11
    _atom_site_aniso_U_22
    _atom_site_aniso_U_33
    _atom_site_aniso_U_12
    _atom_site_aniso_U_13
    _atom_site_aniso_U_23
    Eu1 0.02020(10)
                  0.01220(10)
                            0.01660(10)
                                      -0.00100(10)
                                                 -0.00400(10)
                                                            -0.00330(10)
    Cu1 0.0214(2) 0.0212(2) 0.0238(2) -0.0061(2) 0.0003(2) -0.0088(2)
    Cu2 0.0269(3) 0.0140(3) 0.0167(3) -0.0032(2) -0.0048(2) -0.0041(2)
    O1 0.0258(13) 0.0283(15) 0.0280(14) -0.0073(11) 0.0036(11) -0.0125(11)
    O2 0.0224(13) 0.0206(14) 0.0364(15) -0.0039(10) 0.0047(11) -0.0022(11)
    O3 0.0470(18) 0.0376(17) 0.0378(16) -0.0199(14) 0.0054(14) -0.0160(13)
    O4 0.0512(19) 0.046(2) 0.057(2) -0.0178(15) 0.0228(16) -0.0343(16)
    O5 0.0226(12) 0.0271(14) 0.0222(12) -0.0056(10) -0.0001(10) -0.0089(10)
    O6 0.0211(12) 0.0235(14) 0.0258(13) -0.0055(10) 0.0027(10) -0.0073(10)
    O7 0.0308(14) 0.0296(15) 0.0369(15) 0.0100(12) -0.0139(12) -0.0169(12)
    O8 0.0222(13) 0.0320(15) 0.0250(13) -0.0017(11) -0.0061(11) -0.0095(11)
    O9 0.0349(14) 0.0140(12) 0.0215(12) -0.0062(10) -0.0067(11) -0.0016(10)
    O10 0.0352(14) 0.0145(12) 0.0207(12) -0.0031(10) -0.0032(11) -0.0002(10)
    O11 0.0367(14) 0.0211(13) 0.0190(12) 0.0028(11) -0.0064(11) -0.0042(10)
    O12 0.0392(15) 0.0133(13) 0.0285(14) 0.0033(11) -0.0062(12) -0.0056(10)
    O13 0.0287(14) 0.0401(17) 0.0280(14) -0.0078(12) -0.0103(11) 0.0068(12)
    O14 0.0282(14) 0.0287(15) 0.0301(14) 0.0032(11) -0.0076(11) -0.0084(11)
    O15 0.0264(13) 0.0219(13) 0.0304(14) -0.0060(10) 0.0002(11) -0.0076(11)
    N1 0.0215(15) 0.0211(16) 0.0239(15) -0.0018(12) 0.0000(12) -0.0070(12)
    N2 0.0182(14) 0.0165(14) 0.0220(15) 0.0014(11) -0.0025(12) -0.0018(11)
    N3 0.0223(14) 0.0156(14) 0.0159(14) -0.0019(11) -0.0018(11) -0.0034(11)
    C1 0.0178(16) 0.0178(17) 0.0229(17) 0.0008(13) -0.0037(14) -0.0049(13)
    C2 0.0240(18) 0.0167(17) 0.0295(19) -0.0045(14) -0.0036(15) -0.0030(14)
    C3 0.0252(19) 0.024(2) 0.029(2) -0.0025(15) -0.0016(16) -0.0078(16)
    C4 0.037(2) 0.034(2) 0.031(2) -0.0092(18) 0.0076(17) -0.0137(17)
    C5 0.029(2) 0.032(2) 0.032(2) -0.0102(17) 0.0068(17) -0.0101(17)
    C6 0.0179(17) 0.0220(18) 0.0242(18) 0.0047(14) -0.0054(14) -0.0030(14)
    C7 0.035(2) 0.022(2) 0.029(2) -0.0021(16) -0.0053(17) -0.0090(16)
    C8 0.0175(16) 0.0229(19) 0.0233(17) -0.0030(13) -0.0005(14) -0.0022(14)
    C9 0.0218(17) 0.0253(19) 0.0202(17) 0.0024(14) -0.0017(14) -0.0061(14)
    C10 0.0215(17) 0.0199(18) 0.0197(17) 0.0032(14) -0.0074(14) -0.0040(13)
    C11 0.0157(16) 0.0218(18) 0.0229(17) -0.0012(13) -0.0040(14) -0.0040(14)
    C12 0.0167(16) 0.0178(17) 0.0187(16) 0.0004(13) -0.0027(13) -0.0021(13)
    C13 0.0188(16) 0.0173(17) 0.0207(17) 0.0024(13) -0.0050(14) -0.0037(13)
    C14 0.0253(18) 0.0232(18) 0.0147(16) 0.0010(14) -0.0046(14) -0.0036(13)
    C15 0.0205(16) 0.0133(16) 0.0195(16) -0.0003(13) -0.0030(13) -0.0026(13)
    C16 0.0272(18) 0.0164(17) 0.0154(16) 0.0005(13) -0.0056(14) -0.0010(13)
    C17 0.0216(17) 0.0158(17) 0.0208(17) 0.0016(13) -0.0033(14) -0.0048(13)
    C18 0.040(2) 0.0151(17) 0.0200(17) -0.0041(15) -0.0046(16) -0.0028(13)
    C19 0.036(2) 0.0182(18) 0.0160(16) -0.0015(15) -0.0051(15) 0.0006(13)
    C20 0.0169(16) 0.0136(16) 0.0220(17) -0.0005(12) 0.0009(13) -0.0031(13)
    C21 0.0209(17) 0.0193(18) 0.0184(16) -0.0049(13) -0.0001(14) -0.0043(13)
_geom_special_details
;
Bond distances, angles <i>etc</i>. have been calculated using the rounded
fractional coordinates. All su's are estimated from the variances of the
(full) variance-covariance matrix. The cell e.s.d.'s are taken into account in
the estimation of distances, angles and torsion angles
;
loop_
    _geom_bond_atom_site_label_1
    _geom_bond_atom_site_label_2
    _geom_bond_site_symmetry_1
    _geom_bond_site_symmetry_2
    _geom_bond_distance
    _geom_bond_publ_flag
    Eu1 O6 . 2_665 2.485(2) yes
    Eu1 O8 . . 2.386(3) yes
    Eu1 O10 . 2_675 2.404(2) yes
    Eu1 O11 . 1_556 2.385(2) yes
    Eu1 O12 . 2_665 2.328(2) yes
    Eu1 O13 . . 2.454(3) yes
    Eu1 O14 . . 2.442(3) yes
    Eu1 O15 . . 2.510(3) yes
    Cu1 O1 . . 1.932(3) yes
    Cu1 O5 . 2_565 1.944(2) yes
    Cu1 O7 . . 2.359(3) yes
    Cu1 N1 . . 1.975(3) yes
    Cu1 N2 . 2_565 1.975(3) yes
    Cu2 O2 . . 2.409(3) yes
    Cu2 O9 . . 1.968(2) yes
    Cu2 N3 . . 1.969(3) yes
    Cu2 O2 . 2_675 2.409(3) ?
    Cu2 O9 . 2_675 1.968(2) ?
    Cu2 N3 . 2_675 1.969(3) ?
    O1 C6 . . 1.283(4) no
    O2 C6 . . 1.227(4) no
    O3 C7 . . 1.242(5) no
    O4 C7 . . 1.242(5) no
    O5 C13 . . 1.272(4) no
    O6 C13 . . 1.242(4) no
    O7 C14 . . 1.251(4) no
    O8 C14 . . 1.251(5) no
    O9 C20 . . 1.261(4) no
    O10 C20 . . 1.241(4) no
    O11 C21 . . 1.260(4) no
    O12 C21 . . 1.242(4) no
    O13 H13B . . 0.8200 no
    O13 H13A . . 0.8200 no
    O14 H14A . . 0.8200 no
    O14 H14B . . 0.8200 no
    O15 H15B . . 0.8200 no
    O15 H15A . . 0.8200 no
    N1 C5 . . 1.335(5) no
    N1 C1 . . 1.352(4) no
    N2 C8 . . 1.341(4) no
    N2 C12 . . 1.346(4) no
    N3 C15 . . 1.348(4) no
    N3 C19 . . 1.327(5) no
    C1 C6 . . 1.517(5) no
    C1 C2 . . 1.374(5) no
    C2 C3 . . 1.392(5) no
    C3 C7 . . 1.528(5) no
    C3 C4 . . 1.392(5) no
    C4 C5 . . 1.382(6) no
    C8 C9 . . 1.377(5) no
    C9 C10 . . 1.389(5) no
    C10 C11 . . 1.393(5) no
    C10 C14 . . 1.505(5) no
    C11 C12 . . 1.376(5) no
    C12 C13 . . 1.516(5) no
    C15 C20 . . 1.520(5) no
    C15 C16 . . 1.375(5) no
    C16 C17 . . 1.389(5) no
    C17 C21 . . 1.508(5) no
    C17 C18 . . 1.388(5) no
    C18 C19 . . 1.381(5) no
    C2 H2A . . 0.9300 no
    C4 H4A . . 0.9300 no
    C5 H5A . . 0.9300 no
    C8 H8A . . 0.9300 no
    C9 H9A . . 0.9300 no
    C11 H11A . . 0.9300 no
    C16 H16A . . 0.9300 no
    C18 H18A . . 0.9300 no
    C19 H19A . . 0.9300 no
loop_
    _geom_angle_atom_site_label_1
    _geom_angle_atom_site_label_2
    _geom_angle_atom_site_label_3
    _geom_angle_site_symmetry_1
    _geom_angle_site_symmetry_2
    _geom_angle_site_symmetry_3
    _geom_angle
    _geom_angle_publ_flag
    O8 Eu1 O13 . . . 143.07(9) no
    O8 Eu1 O14 . . . 76.92(8) no
    O8 Eu1 O15 . . . 75.96(8) no
    O8 Eu1 O11 . . 1_556 144.45(9) no
    O6 Eu1 O8 2_665 . . 68.55(8) no
    O8 Eu1 O12 . . 2_665 88.94(8) no
    O8 Eu1 O10 . . 2_675 108.10(8) no
    O13 Eu1 O14 . . . 133.64(9) no
    O13 Eu1 O15 . . . 126.29(9) no
    O11 Eu1 O13 1_556 . . 72.28(9) no
    O6 Eu1 O13 2_665 . . 75.67(8) no
    O12 Eu1 O13 2_665 . . 74.51(10) no
    O10 Eu1 O13 2_675 . . 72.65(10) no
    O14 Eu1 O15 . . . 73.99(8) no
    O11 Eu1 O14 1_556 . . 74.60(9) no
    O6 Eu1 O14 2_665 . . 124.22(8) no
    O12 Eu1 O14 2_665 . . 144.83(9) no
    O10 Eu1 O14 2_675 . . 71.70(9) no
    O11 Eu1 O15 1_556 . . 76.07(8) no
    O6 Eu1 O15 2_665 . . 132.71(7) no
    O12 Eu1 O15 2_665 . . 71.37(9) no
    O10 Eu1 O15 2_675 . . 143.28(8) no
    O6 Eu1 O11 2_665 . 1_556 146.55(8) no
    O11 Eu1 O12 1_556 . 2_665 102.40(8) no
    O10 Eu1 O11 2_675 . 1_556 82.57(8) no
    O6 Eu1 O12 2_665 . 2_665 77.62(8) no
    O6 Eu1 O10 2_665 . 2_675 79.02(8) no
    O10 Eu1 O12 2_675 . 2_665 143.40(10) no
    O1 Cu1 O7 . . . 97.47(10) no
    O1 Cu1 N1 . . . 84.50(11) no
    O1 Cu1 O5 . . 2_565 172.30(10) no
    O1 Cu1 N2 . . 2_565 94.73(11) no
    O1 Cu1 O2 . . 2_575 92.14(9) no
    O7 Cu1 N1 . . . 93.91(10) no
    O5 Cu1 O7 2_565 . . 90.08(9) no
    O7 Cu1 N2 . . 2_565 93.32(10) no
    O2 Cu1 O7 2_575 . . 164.52(8) no
    O5 Cu1 N1 2_565 . . 96.55(10) no
    N1 Cu1 N2 . . 2_565 172.76(12) no
    O2 Cu1 N1 2_575 . . 99.09(10) no
    O5 Cu1 N2 2_565 . 2_565 83.28(10) no
    O2 Cu1 O5 2_575 . 2_565 80.16(8) no
    O2 Cu1 N2 2_575 . 2_565 73.73(10) no
    O2 Cu2 O9 . . . 88.97(10) no
    O2 Cu2 N3 . . . 88.99(10) no
    O2 Cu2 O2 . . 2_675 180.00 no
    O2 Cu2 O9 . . 2_675 91.03(10) no
    O2 Cu2 N3 . . 2_675 91.01(10) no
    O9 Cu2 N3 . . . 83.49(11) no
    O2 Cu2 O9 2_675 . . 91.03(10) no
    O9 Cu2 O9 . . 2_675 180.00 no
    O9 Cu2 N3 . . 2_675 96.51(10) no
    O2 Cu2 N3 2_675 . . 91.01(10) no
    O9 Cu2 N3 2_675 . . 96.51(11) no
    N3 Cu2 N3 . . 2_675 180.00 no
    O2 Cu2 O9 2_675 . 2_675 88.97(10) no
    O2 Cu2 N3 2_675 . 2_675 88.99(10) no
    O9 Cu2 N3 2_675 . 2_675 83.49(10) no
    Cu1 O1 C6 . . . 114.4(2) no
    Cu2 O2 C6 . . . 120.1(2) no
    Cu1 O2 Cu2 2_575 . . 138.98(10) no
    Cu1 O2 C6 2_575 . . 94.1(2) no
    Cu1 O5 C13 2_565 . . 115.0(2) no
    Eu1 O6 C13 2_665 . . 131.3(2) no
    Cu1 O7 C14 . . . 130.9(2) no
    Eu1 O8 C14 . . . 134.9(2) no
    Cu2 O9 C20 . . . 113.9(2) no
    Eu1 O10 C20 2_675 . . 127.0(2) no
    Eu1 O11 C21 1_554 . . 125.3(2) no
    Eu1 O12 C21 2_665 . . 173.8(3) no
    H13A O13 H13B . . . 112.00 no
    Eu1 O13 H13A . . . 108.00 no
    Eu1 O13 H13B . . . 120.00 no
    H14A O14 H14B . . . 104.00 no
    Eu1 O14 H14A . . . 105.00 no
    Eu1 O14 H14B . . . 114.00 no
    H15A O15 H15B . . . 99.00 no
    Eu1 O15 H15A . . . 123.00 no
    Eu1 O15 H15B . . . 122.00 no
    C1 N1 C5 . . . 118.9(3) no
    Cu1 N1 C1 . . . 111.1(2) no
    Cu1 N1 C5 . . . 130.0(3) no
    Cu1 N2 C8 2_565 . . 128.5(2) no
    C8 N2 C12 . . . 119.2(3) no
    Cu1 N2 C12 2_565 . . 112.3(2) no
    Cu2 N3 C19 . . . 128.7(2) no
    Cu2 N3 C15 . . . 111.9(2) no
    C15 N3 C19 . . . 119.4(3) no
    N1 C1 C6 . . . 114.2(3) no
    C2 C1 C6 . . . 123.6(3) no
    N1 C1 C2 . . . 122.2(3) no
    C1 C2 C3 . . . 119.5(3) no
    C2 C3 C4 . . . 117.7(3) no
    C2 C3 C7 . . . 120.2(3) no
    C4 C3 C7 . . . 122.0(3) no
    C3 C4 C5 . . . 120.0(3) no
    N1 C5 C4 . . . 121.7(4) no
    O1 C6 C1 . . . 115.5(3) no
    O1 C6 O2 . . . 125.7(3) no
    O2 C6 C1 . . . 118.8(3) no
    O3 C7 C3 . . . 116.6(3) no
    O3 C7 O4 . . . 126.3(4) no
    O4 C7 C3 . . . 117.1(3) no
    N2 C8 C9 . . . 121.5(3) no
    C8 C9 C10 . . . 119.7(3) no
    C9 C10 C11 . . . 118.4(3) no
    C9 C10 C14 . . . 120.4(3) no
    C11 C10 C14 . . . 121.1(3) no
    C10 C11 C12 . . . 118.9(3) no
    C11 C12 C13 . . . 124.3(3) no
    N2 C12 C13 . . . 113.4(3) no
    N2 C12 C11 . . . 122.1(3) no
    O5 C13 C12 . . . 115.7(3) no
    O6 C13 C12 . . . 118.4(3) no
    O5 C13 O6 . . . 125.9(3) no
    O8 C14 C10 . . . 117.1(3) no
    O7 C14 O8 . . . 126.2(3) no
    O7 C14 C10 . . . 116.7(3) no
    N3 C15 C20 . . . 113.9(3) no
    C16 C15 C20 . . . 123.7(3) no
    N3 C15 C16 . . . 122.4(3) no
    C15 C16 C17 . . . 118.4(3) no
    C16 C17 C21 . . . 120.6(3) no
    C18 C17 C21 . . . 120.5(3) no
    C16 C17 C18 . . . 118.9(3) no
    C17 C18 C19 . . . 119.3(3) no
    N3 C19 C18 . . . 121.6(3) no
    O9 C20 C15 . . . 115.9(3) no
    O10 C20 C15 . . . 118.3(3) no
    O9 C20 O10 . . . 125.7(3) no
    O12 C21 C17 . . . 117.9(3) no
    O11 C21 O12 . . . 124.9(3) no
    O11 C21 C17 . . . 117.2(3) no
    C1 C2 H2A . . . 120.00 no
    C3 C2 H2A . . . 120.00 no
    C3 C4 H4A . . . 120.00 no
    C5 C4 H4A . . . 120.00 no
    N1 C5 H5A . . . 119.00 no
    C4 C5 H5A . . . 119.00 no
    N2 C8 H8A . . . 119.00 no
    C9 C8 H8A . . . 119.00 no
    C8 C9 H9A . . . 120.00 no
    C10 C9 H9A . . . 120.00 no
    C10 C11 H11A . . . 121.00 no
    C12 C11 H11A . . . 121.00 no
    C15 C16 H16A . . . 121.00 no
    C17 C16 H16A . . . 121.00 no
    C17 C18 H18A . . . 120.00 no
    C19 C18 H18A . . . 120.00 no
    N3 C19 H19A . . . 119.00 no
    C18 C19 H19A . . . 119.00 no
loop_
    _geom_torsion_atom_site_label_1
    _geom_torsion_atom_site_label_2
    _geom_torsion_atom_site_label_3
    _geom_torsion_atom_site_label_4
    _geom_torsion_site_symmetry_1
    _geom_torsion_site_symmetry_2
    _geom_torsion_site_symmetry_3
    _geom_torsion_site_symmetry_4
    _geom_torsion
    _geom_torsion_publ_flag
    O13 Eu1 O8 C14 . . . . -178.0(3) no
    O14 Eu1 O8 C14 . . . . -27.5(3) no
    O15 Eu1 O8 C14 . . . . 49.0(3) no
    O11 Eu1 O8 C14 1_556 . . . 9.9(4) no
    O6 Eu1 O8 C14 2_665 . . . -162.9(3) no
    O12 Eu1 O8 C14 2_665 . . . 120.0(3) no
    O10 Eu1 O8 C14 2_675 . . . -93.0(3) no
    O8 Eu1 O11 C21 . . 1_556 1_556 119.5(3) no
    O13 Eu1 O11 C21 . . 1_556 1_556 -55.5(3) no
    O14 Eu1 O11 C21 . . 1_556 1_556 157.4(3) no
    O15 Eu1 O11 C21 . . 1_556 1_556 80.5(3) no
    O8 Eu1 O6 C13 . . 2_665 2_665 152.9(3) no
    O13 Eu1 O6 C13 . . 2_665 2_665 -36.4(3) no
    O14 Eu1 O6 C13 . . 2_665 2_665 97.0(3) no
    O15 Eu1 O6 C13 . . 2_665 2_665 -163.0(3) no
    O8 Eu1 O10 C20 . . 2_675 2_675 -10.3(3) no
    O13 Eu1 O10 C20 . . 2_675 2_675 130.9(3) no
    O14 Eu1 O10 C20 . . 2_675 2_675 -79.3(3) no
    O15 Eu1 O10 C20 . . 2_675 2_675 -100.9(3) no
    O7 Cu1 O1 C6 . . . . -96.6(2) no
    N1 Cu1 O1 C6 . . . . -3.3(2) no
    N2 Cu1 O1 C6 2_565 . . . 169.5(3) no
    O2 Cu1 O1 C6 2_575 . . . 95.6(2) no
    O1 Cu1 O7 C14 . . . . -48.9(3) no
    N1 Cu1 O7 C14 . . . . -133.9(3) no
    O5 Cu1 O7 C14 2_565 . . . 129.6(3) no
    N2 Cu1 O7 C14 2_565 . . . 46.3(3) no
    O1 Cu1 N1 C1 . . . . -0.5(2) no
    O1 Cu1 N1 C5 . . . . 178.5(3) no
    O7 Cu1 N1 C1 . . . . 96.6(2) no
    O7 Cu1 N1 C5 . . . . -84.4(3) no
    O5 Cu1 N1 C1 2_565 . . . -172.9(2) no
    O5 Cu1 N1 C5 2_565 . . . 6.2(3) no
    O2 Cu1 N1 C1 2_575 . . . -91.8(2) no
    O2 Cu1 N1 C5 2_575 . . . 87.2(3) no
    O7 Cu1 O5 C13 . . 2_565 2_565 -98.6(2) no
    N1 Cu1 O5 C13 . . 2_565 2_565 167.5(2) no
    O1 Cu1 N2 C8 . . 2_565 2_565 14.0(3) no
    O1 Cu1 N2 C12 . . 2_565 2_565 -166.9(2) no
    O7 Cu1 N2 C8 . . 2_565 2_565 -83.8(3) no
    O7 Cu1 N2 C12 . . 2_565 2_565 95.3(2) no
    O1 Cu1 O2 C6 . . 2_575 2_575 -12.3(2) no
    N1 Cu1 O2 C6 . . 2_575 2_575 72.5(2) no
    O9 Cu2 O2 C6 . . . . 158.3(3) no
    O9 Cu2 O2 Cu1 . . . 2_575 15.88(14) no
    N3 Cu2 O2 C6 . . . . 74.8(3) no
    N3 Cu2 O2 Cu1 . . . 2_575 -67.63(15) no
    O9 Cu2 O2 C6 2_675 . . . -21.7(3) no
    N3 Cu2 O2 C6 2_675 . . . -105.2(3) no
    O2 Cu2 O9 C20 . . . . -80.0(2) no
    N3 Cu2 O9 C20 . . . . 9.1(2) no
    O2 Cu2 O9 C20 2_675 . . . 100.0(2) no
    N3 Cu2 O9 C20 2_675 . . . -170.9(2) no
    O2 Cu2 N3 C15 . . . . 83.5(2) no
    O2 Cu2 N3 C19 . . . . -96.9(3) no
    O9 Cu2 N3 C15 . . . . -5.6(2) no
    O9 Cu2 N3 C19 . . . . 174.1(3) no
    O2 Cu2 N3 C15 2_675 . . . -96.5(2) no
    O2 Cu2 N3 C19 2_675 . . . 83.1(3) no
    O9 Cu2 N3 C15 2_675 . . . 174.4(2) no
    O9 Cu2 N3 C19 2_675 . . . -6.0(3) no
    Cu1 O1 C6 O2 . . . . -171.0(3) no
    Cu1 O1 C6 C1 . . . . 6.1(4) no
    Cu2 O2 C6 O1 . . . . -76.7(4) no
    Cu2 O2 C6 C1 . . . . 106.3(3) no
    Cu1 O2 C6 O1 2_575 . . . 79.6(4) no
    Cu1 O2 C6 C1 2_575 . . . -97.4(3) no
    Cu1 O5 C13 O6 2_565 . . . 179.9(3) no
    Cu1 O5 C13 C12 2_565 . . . -3.9(3) no
    Eu1 O6 C13 O5 2_665 . . . -4.7(5) no
    Eu1 O6 C13 C12 2_665 . . . 179.13(19) no
    Cu1 O7 C14 O8 . . . . 113.8(4) no
    Cu1 O7 C14 C10 . . . . -65.8(4) no
    Eu1 O8 C14 O7 . . . . 31.0(5) no
    Eu1 O8 C14 C10 . . . . -149.5(2) no
    Cu2 O9 C20 O10 . . . . 171.5(3) no
    Cu2 O9 C20 C15 . . . . -10.4(3) no
    Eu1 O10 C20 O9 2_675 . . . 6.3(5) no
    Eu1 O10 C20 C15 2_675 . . . -171.72(19) no
    Eu1 O11 C21 O12 1_554 . . . -20.8(5) no
    Eu1 O11 C21 C17 1_554 . . . 159.0(2) no
    Cu1 N1 C1 C2 . . . . -179.0(3) no
    Cu1 N1 C1 C6 . . . . 3.7(3) no
    C5 N1 C1 C2 . . . . 1.9(5) no
    C5 N1 C1 C6 . . . . -175.5(3) no
    Cu1 N1 C5 C4 . . . . -179.0(3) no
    C1 N1 C5 C4 . . . . 0.0(5) no
    C12 N2 C8 C9 . . . . 3.3(5) no
    Cu1 N2 C8 C9 2_565 . . . -175.7(3) no
    C8 N2 C12 C11 . . . . 1.3(5) no
    C8 N2 C12 C13 . . . . -174.1(3) no
    Cu1 N2 C12 C11 2_565 . . . -179.6(3) no
    Cu1 N2 C12 C13 2_565 . . . 5.0(3) no
    Cu2 N3 C15 C16 . . . . -179.6(3) no
    Cu2 N3 C15 C20 . . . . 1.9(3) no
    C19 N3 C15 C16 . . . . 0.7(5) no
    C19 N3 C15 C20 . . . . -177.8(3) no
    Cu2 N3 C19 C18 . . . . -177.5(3) no
    C15 N3 C19 C18 . . . . 2.2(5) no
    N1 C1 C2 C3 . . . . -2.1(5) no
    C6 C1 C2 C3 . . . . 175.1(3) no
    N1 C1 C6 O1 . . . . -6.7(4) no
    N1 C1 C6 O2 . . . . 170.7(3) no
    C2 C1 C6 O1 . . . . 176.0(3) no
    C2 C1 C6 O2 . . . . -6.7(5) no
    C1 C2 C3 C4 . . . . 0.4(5) no
    C1 C2 C3 C7 . . . . -174.7(3) no
    C2 C3 C4 C5 . . . . 1.4(6) no
    C7 C3 C4 C5 . . . . 176.3(4) no
    C2 C3 C7 O3 . . . . -6.4(5) no
    C2 C3 C7 O4 . . . . 172.3(4) no
    C4 C3 C7 O3 . . . . 178.8(4) no
    C4 C3 C7 O4 . . . . -2.5(6) no
    C3 C4 C5 N1 . . . . -1.6(6) no
    N2 C8 C9 C10 . . . . -4.7(5) no
    C8 C9 C10 C11 . . . . 1.4(5) no
    C8 C9 C10 C14 . . . . 178.3(3) no
    C9 C10 C11 C12 . . . . 2.9(5) no
    C14 C10 C11 C12 . . . . -173.9(3) no
    C9 C10 C14 O7 . . . . -37.3(5) no
    C9 C10 C14 O8 . . . . 143.1(3) no
    C11 C10 C14 O7 . . . . 139.4(3) no
    C11 C10 C14 O8 . . . . -40.2(5) no
    C10 C11 C12 N2 . . . . -4.4(5) no
    C10 C11 C12 C13 . . . . 170.5(3) no
    N2 C12 C13 O5 . . . . -0.9(4) no
    N2 C12 C13 O6 . . . . 175.6(3) no
    C11 C12 C13 O5 . . . . -176.2(3) no
    C11 C12 C13 O6 . . . . 0.3(5) no
    N3 C15 C16 C17 . . . . -2.3(5) no
    C20 C15 C16 C17 . . . . 176.1(3) no
    N3 C15 C20 O9 . . . . 5.8(4) no
    N3 C15 C20 O10 . . . . -176.0(3) no
    C16 C15 C20 O9 . . . . -172.7(3) no
    C16 C15 C20 O10 . . . . 5.5(5) no
    C15 C16 C17 C18 . . . . 1.0(5) no
    C15 C16 C17 C21 . . . . -176.4(3) no
    C16 C17 C18 C19 . . . . 1.7(6) no
    C21 C17 C18 C19 . . . . 179.1(3) no
    C16 C17 C21 O11 . . . . -27.2(5) no
    C16 C17 C21 O12 . . . . 152.6(4) no
    C18 C17 C21 O11 . . . . 155.5(4) no
    C18 C17 C21 O12 . . . . -24.7(5) no
    C17 C18 C19 N3 . . . . -3.4(6) no
loop_
    _geom_hbond_atom_site_label_D
    _geom_hbond_atom_site_label_H
    _geom_hbond_atom_site_label_A
    _geom_hbond_site_symmetry_A
    _geom_hbond_distance_DH
    _geom_hbond_distance_HA
    _geom_hbond_distance_DA
    _geom_hbond_angle_DHA
    _geom_hbond_publ_flag
    O13 H13A O5 2_665 0.82 2.00 2.769(3) 155 yes
    O13 H13B O15 2_666 0.82 2.02 2.822(4) 164 yes
    O14 H14A O7 . 0.82 1.89 2.690(4) 164 yes
    O14 H14B O4 2_576 0.82 1.88 2.667(4) 161 yes
    O15 H15A O3 1_545 0.82 1.83 2.630(4) 164 yes
    O15 H15B O4 2_576 0.82 2.06 2.814(4) 153 yes
    C18 H18A O6 . 0.93 2.48 3.389(4) 167 ?
