# Supplementary material for: Poly[hexa­aqua­hexa­kis­(μ-pyridine-2,4-dicarboxyl­ato)tricopper(II)dieuropium(III)]
Source: Acta Crystallogr Sect E Struct Rep Online. 2010 Nov 6;66(Pt 12):m1516–7. doi: 10.1107/S1600536810044594 (PMC3011568; doi:10.1107/S1600536810044594)
Supplement: Supplementary file 2 [file e-66-m1516-Isup2.hkl]

# 
# h,k,l, Fc-squared, Fo-squared, sigma(Fo-squared) and status flag 
# 
data_I
_shelx_title ' nv43m in P-1' 
_shelx_refln_list_code          4 
_shelx_F_calc_maximum      230.32 
_exptl_crystal_F_000       777.00 
_reflns_d_resolution_high  0.7494 
 
loop_ 
 _symmetry_equiv_pos_as_xyz 
 'x, y, z' 
 '-x, -y, -z' 
 
_cell_length_a     9.4296 
_cell_length_b    10.7002 
_cell_length_c    12.2874 
_cell_angle_alpha  86.186 
_cell_angle_beta   81.556 
_cell_angle_gamma  86.561 
 
_shelx_F_squared_multiplier     1.000 
 
loop_ 
 _refln_index_h 
 _refln_index_k 
 _refln_index_l 
 _refln_F_squared_calc 
 _refln_F_squared_meas 
 _refln_F_squared_sigma 
 _refln_observed_status 
   1   0   0     5546.77     6130.22    190.14 o 
   2   0   0    50668.07    49590.19   2240.10 o 
   3   0   0     8873.71    10063.93    203.77 o 
   4   0   0     5485.47     6080.28     65.82 o 
   5   0   0      883.33      807.36     35.92 o 
   6   0   0     2289.16     2240.05     60.14 o 
   7   0   0      646.11      623.91     44.44 o 
   8   0   0     2576.77     2657.11    117.86 o 
   9   0   0      316.18      294.24     42.17 o 
  10   0   0      212.42      217.83     48.09 o 
  11   0   0      623.44      665.22     65.42 o 
  12   0   0      167.87      146.52     63.19 o 
 -12   1   0     1157.29     1153.60     88.22 o 
 -11   1   0      323.00      361.76     50.55 o 
 -10   1   0      273.34      315.46     49.48 o 
  -9   1   0        1.06      -14.23     34.03 o 
  -8   1   0     3820.65     3837.41    142.31 o 
  -7   1   0     2903.55     2937.02     83.24 o 
  -6   1   0    19147.12    18841.70    917.50 o 
  -5   1   0    15567.04    16378.90    120.19 o 
  -4   1   0    38448.14    40918.79    593.08 o 
  -3   1   0    22265.38    25306.33    235.18 o 
  -2   1   0    40542.21    45099.00    469.33 o 
  -1   1   0     1904.98     2315.14     57.48 o 
   0   1   0      592.53      637.71     20.58 o 
   1   1   0     5543.79     5349.73    301.62 o 
   2   1   0     3990.28     4158.07    130.49 o 
   3   1   0     4058.10     4058.30    171.70 o 
   4   1   0    11481.35    11830.59    104.15 o 
   5   1   0     1715.28     1942.74     47.54 o 
   6   1   0     1419.64     1522.63     63.61 o 
   7   1   0     4854.90     4484.71    168.33 o 
   8   1   0     1315.14     1280.76     87.93 o 
   9   1   0     5078.31     4974.70    249.88 o 
  10   1   0     1005.25      986.37     65.52 o 
  11   1   0      931.74      984.92     74.02 o 
  12   1   0      125.61      120.23     63.15 o 
 -12   2   0     2091.35     2021.09    154.11 o 
 -11   2   0     1254.01     1163.61     79.73 o 
 -10   2   0     5393.49     5480.98    172.06 o 
  -9   2   0     1946.73     1864.25     73.72 o 
  -8   2   0     9422.14     9602.84    312.85 o 
  -7   2   0      117.39       98.61     28.60 o 
  -6   2   0     2363.75     2471.90    118.07 o 
  -5   2   0      782.74      762.40     26.70 o 
  -4   2   0      134.74      109.02     12.96 o 
  -3   2   0     2960.21     3398.58     73.78 o 
  -2   2   0     8756.37    10128.11     80.85 o 
  -1   2   0      590.16      658.42     17.01 o 
   0   2   0     3430.97     3909.59     86.73 o 
   2   2   0       51.88       59.54     16.91 o 
   3   2   0    29931.96    28723.70   1115.34 o 
   4   2   0     2938.34     2560.52     92.31 o 
   5   2   0    26016.91    25543.54    936.15 o 
   6   2   0     2016.12     2042.20     92.30 o 
   7   2   0     1836.80     1814.62     71.98 o 
   8   2   0       94.65       59.91     31.07 o 
   9   2   0      212.45      173.23     37.65 o 
  10   2   0     1421.90     1449.54     99.48 o 
  11   2   0     1290.24     1310.19     90.28 o 
  12   2   0      235.63      148.45     77.00 o 
 -12   3   0     1657.33     1422.74    147.84 o 
 -11   3   0      307.12      366.65     64.57 o 
 -10   3   0      186.94      128.79     49.66 o 
  -9   3   0     1581.84     1636.88     70.88 o 
  -8   3   0     1121.71     1126.88     60.17 o 
  -7   3   0     1125.51     1188.44     53.32 o 
  -6   3   0     1314.94     1385.52     50.42 o 
  -5   3   0        6.73       11.46     14.43 o 
  -4   3   0     1596.20     1808.70     33.85 o 
  -3   3   0     3902.29     4182.61    154.32 o 
  -2   3   0     2939.08     3380.49    132.85 o 
  -1   3   0    19773.08    20783.11   1019.42 o 
   0   3   0    21161.30    23536.22    641.08 o 
   1   3   0    11478.77    11423.95    410.93 o 
   2   3   0     3006.69     3071.32     47.67 o 
   3   3   0      191.85      221.75     19.92 o 
   4   3   0     2946.97     2990.93     95.04 o 
   5   3   0     3735.44     3642.79     71.59 o 
   6   3   0     5846.81     5632.01     80.72 o 
   7   3   0     8394.15     8544.29    352.90 o 
   8   3   0     2468.21     2386.67     76.88 o 
   9   3   0      465.21      463.14     48.08 o 
  10   3   0      319.11      281.51     50.34 o 
  11   3   0       30.70      -38.98     60.44 o 
  12   3   0     1276.34     1198.78    170.83 o 
 -11   4   0      260.73      192.62     74.91 o 
 -10   4   0      768.20      736.16     65.01 o 
  -9   4   0      812.37      882.98     62.02 o 
  -8   4   0       66.56       60.71     35.62 o 
  -7   4   0     5852.25     6067.50    236.60 o 
  -6   4   0     1598.64     1747.31     55.54 o 
  -5   4   0    10150.85    11125.59    320.29 o 
  -4   4   0     3091.42     3547.54     73.29 o 
  -3   4   0    14518.75    16904.50    573.91 o 
  -2   4   0     1043.99     1176.24     38.21 o 
  -1   4   0     6654.39     7231.33    126.46 o 
   0   4   0     6713.02     7480.60    190.85 o 
   1   4   0     6537.30     6924.13    473.99 o 
   2   4   0    10177.19    10398.71     68.41 o 
   3   4   0    16806.90    16842.69    247.63 o 
   4   4   0       64.82       17.66     19.25 o 
   5   4   0     2916.28     2795.56     63.73 o 
   6   4   0     2235.97     2086.27    138.67 o 
   7   4   0     1724.54     1680.02     73.34 o 
   8   4   0     7072.76     6906.65    155.78 o 
   9   4   0      758.05      841.58     74.18 o 
  10   4   0     1516.94     1555.59     98.73 o 
  11   4   0      295.25      229.10     75.29 o 
 -11   5   0     2610.84     2957.73    215.00 o 
 -10   5   0     1724.29     1615.69    109.31 o 
  -9   5   0     2175.88     2380.10    138.89 o 
  -8   5   0       28.80       36.29     36.49 o 
  -7   5   0     1211.85     1253.84     61.11 o 
  -6   5   0      430.93      471.88     39.51 o 
  -5   5   0     5426.30     5751.82    101.26 o 
  -4   5   0     2498.77     2674.79     60.97 o 
  -3   5   0     8216.93     9609.11    199.42 o 
  -2   5   0     2367.41     2580.72     66.50 o 
  -1   5   0     2896.17     3224.98    123.63 o 
   0   5   0      239.94      373.95     21.00 o 
   1   5   0       29.35       54.75     13.97 o 
   2   5   0     3585.07     3187.55     69.21 o 
   3   5   0     2223.29     1993.51    100.93 o 
   4   5   0     9683.23     9314.56    295.00 o 
   5   5   0     3299.24     3005.99     76.32 o 
   6   5   0     3560.40     3386.10     67.23 o 
   7   5   0        1.62        0.10     31.44 o 
   8   5   0      303.62      297.37     50.10 o 
   9   5   0       50.44       10.98     49.20 o 
  10   5   0     1598.91     1559.58    154.41 o 
  11   5   0      391.01      396.88     99.04 o 
 -11   6   0      216.12      275.63    132.57 o 
 -10   6   0      778.62      693.49     87.64 o 
  -9   6   0     1160.27     1190.87    136.76 o 
  -8   6   0     2124.55     2327.57    266.21 o 
  -7   6   0     2209.17     2334.32    104.71 o 
  -6   6   0      141.12      141.27     35.11 o 
  -5   6   0      795.32      848.04     39.78 o 
  -4   6   0      938.89      943.40     38.78 o 
  -3   6   0      172.97      163.71     21.10 o 
  -2   6   0     9695.40     9593.95    267.16 o 
  -1   6   0     1230.81     1155.43     43.43 o 
   0   6   0    13479.44    13861.76    882.26 o 
   1   6   0      916.53      928.59     68.87 o 
   2   6   0     3125.87     3196.86    135.53 o 
   3   6   0       38.35       34.55     17.60 o 
   4   6   0     1985.53     1903.10     60.02 o 
   5   6   0      423.28      390.49     38.47 o 
   6   6   0     3504.90     3447.83     71.26 o 
   7   6   0      712.06      660.73     58.59 o 
   8   6   0     1341.30     1380.49     81.72 o 
   9   6   0      836.32      801.70     73.80 o 
  10   6   0        0.50      -21.66     60.71 o 
  11   6   0     1838.40     2014.56    123.46 o 
 -10   7   0        2.93      -29.54     70.34 o 
  -9   7   0       64.52       71.04     63.45 o 
  -8   7   0     2218.23     2383.62    106.47 o 
  -7   7   0      609.61      628.15     66.05 o 
  -6   7   0     5537.63     5927.86    131.55 o 
  -5   7   0     3201.79     3183.16    100.39 o 
  -4   7   0     4880.56     5021.87    192.02 o 
  -3   7   0       12.05       -8.12     20.11 o 
  -2   7   0      713.49      736.62     46.27 o 
  -1   7   0     2226.93     2369.65    114.88 o 
   0   7   0     2748.87     2714.38    118.65 o 
   1   7   0      415.89      425.04     29.98 o 
   2   7   0     2262.64     2233.12    206.25 o 
   3   7   0       20.18       27.68     25.77 o 
   4   7   0     1143.45     1084.84     72.80 o 
   5   7   0     4419.39     4488.63    111.83 o 
   6   7   0     2542.13     2481.70     67.93 o 
   7   7   0     6624.25     6454.41    208.74 o 
   8   7   0     2074.82     2134.40     97.00 o 
   9   7   0     3115.82     3229.78    122.10 o 
  10   7   0     1036.76     1157.18    101.73 o 
  -9   8   0      154.81      202.79     71.73 o 
  -8   8   0      112.55      137.18     59.87 o 
  -7   8   0       52.81       45.88     48.48 o 
  -6   8   0      464.48      516.82     61.38 o 
  -5   8   0     3841.24     3752.08    210.06 o 
  -4   8   0     4041.88     4188.88     81.60 o 
  -3   8   0      538.54      544.15     59.54 o 
  -2   8   0      679.11      655.51     42.21 o 
  -1   8   0     1611.43     1598.28     60.61 o 
   0   8   0       14.26       15.94     26.76 o 
   1   8   0    10010.62     9449.06   1031.12 o 
   2   8   0     1422.66     1420.57     59.49 o 
   3   8   0    20104.84    19678.26    875.34 o 
   4   8   0     1073.25     1033.19     67.93 o 
   5   8   0     6800.08     6780.68    120.32 o 
   6   8   0      379.90      371.47     48.24 o 
   7   8   0      104.00       53.40     48.27 o 
   8   8   0       13.02      -10.04     54.21 o 
   9   8   0     1568.06     1663.07    108.83 o 
  10   8   0      306.10      312.41     77.65 o 
  -9   9   0      746.26      797.29    133.94 o 
  -8   9   0     1194.44     1217.22    105.72 o 
  -7   9   0      125.96       64.67     59.49 o 
  -6   9   0        6.16       17.95     49.64 o 
  -5   9   0     2890.96     2929.46    166.49 o 
  -4   9   0      944.22      968.91     57.05 o 
  -3   9   0     9712.55     9800.90    170.52 o 
  -2   9   0     4767.47     4577.21    203.12 o 
  -1   9   0     6294.06     5697.11    158.95 o 
   0   9   0     4665.77     4073.53    134.87 o 
   1   9   0     2587.20     2529.90     76.61 o 
   2   9   0        0.55       -6.89     32.00 o 
   3   9   0       46.94       34.46     34.98 o 
   4   9   0      908.36      800.49     61.57 o 
   5   9   0     2700.28     2778.58     93.54 o 
   6   9   0      488.51      445.38     55.28 o 
   7   9   0     2274.58     2440.12    111.03 o 
   8   9   0       67.38       43.02     62.06 o 
   9   9   0      458.74      424.31     79.17 o 
  -8  10   0      514.77      511.75     86.91 o 
  -7  10   0     3800.04     3904.36    137.60 o 
  -6  10   0     1738.56     1710.37    160.19 o 
  -5  10   0     2874.02     2909.57    190.64 o 
  -4  10   0      220.34      219.32     51.73 o 
  -3  10   0       78.26      107.13     44.93 o 
  -2  10   0      549.72      519.00     56.45 o 
  -1  10   0     2647.00     2386.28    122.88 o 
   0  10   0     2100.72     2007.56    112.81 o 
   1  10   0     4916.45     4407.64    150.42 o 
   2  10   0      509.07      460.11     68.19 o 
   3  10   0     1233.97     1188.99     69.27 o 
   4  10   0       11.19       40.98     42.65 o 
   5  10   0      295.21      314.47     57.17 o 
   6  10   0     3066.57     3356.66    185.12 o 
   7  10   0      669.94      698.30     80.69 o 
   8  10   0     1855.68     2063.11    122.85 o 
   9  10   0      935.40      952.30    140.18 o 
  -7  11   0       57.54       49.07    109.28 o 
  -6  11   0     1410.38     1236.49    144.18 o 
  -5  11   0     1910.23     1926.61    163.06 o 
  -4  11   0      886.01      852.54    138.37 o 
  -3  11   0     3469.17     3542.47    115.14 o 
  -2  11   0       30.43       68.54     62.53 o 
  -1  11   0       17.35       -1.66     51.47 o 
   0  11   0     1354.45     1404.97    110.84 o 
   1  11   0      890.98      819.02     96.72 o 
   2  11   0     4947.40     4885.15    174.94 o 
   3  11   0     4454.70     4339.54    168.20 o 
   4  11   0     1163.04     1234.47    111.66 o 
   5  11   0      307.62      374.94     82.42 o 
   6  11   0       15.63       24.57     54.34 o 
   7  11   0        3.98       60.88     97.30 o 
   8  11   0      723.80      835.71    145.49 o 
  -5  12   0       72.03       65.35    108.11 o 
  -4  12   0     2266.06     2218.54    110.52 o 
  -3  12   0     1439.15     1451.44     92.72 o 
  -2  12   0     3071.20     3068.29    160.21 o 
  -1  12   0     1241.56     1256.69    122.01 o 
   0  12   0      951.30      944.36    113.14 o 
   1  12   0       23.20       38.04     67.60 o 
   2  12   0      695.50      738.83    100.11 o 
   3  12   0      538.24      593.45     96.39 o 
   4  12   0     2193.12     2317.86    147.95 o 
   5  12   0      250.98      206.08     88.07 o 
   6  12   0     1232.59     1373.93    137.06 o 
  -4  13   0      138.50      139.19    104.17 o 
  -3  13   0       50.34       -8.76     78.14 o 
  -2  13   0      985.46      894.12    117.46 o 
  -1  13   0      351.51      266.98     93.86 o 
   0  13   0     2680.93     2531.50    161.64 o 
   1  13   0      191.51      224.76     88.13 o 
   2  13   0      743.30      792.31    112.98 o 
   3  13   0      346.66      374.97     98.84 o 
   4  13   0      166.64       82.55     87.07 o 
   5  13   0     1322.93     1279.13    146.31 o 
  -5 -13   1       17.26       -0.01     91.58 o 
  -4 -13   1      241.61      244.09     97.17 o 
  -3 -13   1     2477.19     2591.38    164.21 o 
  -2 -13   1     1779.29     1651.45    143.35 o 
  -1 -13   1     3685.19     3698.80    177.62 o 
   0 -13   1      561.09      526.84    102.76 o 
   1 -13   1     1603.95     1677.06    141.38 o 
   2 -13   1        0.64      -62.45     78.71 o 
   3 -13   1       57.22       47.99     86.81 o 
   4 -13   1     1013.40      979.40    129.83 o 
  -6 -12   1     1660.42     1700.76    145.71 o 
  -5 -12   1     2465.77     2601.83    159.67 o 
  -4 -12   1      714.59      709.38    103.07 o 
  -3 -12   1      188.41      173.51     78.48 o 
  -2 -12   1      260.94      246.50     71.90 o 
  -1 -12   1      515.82      375.63     78.36 o 
   0 -12   1     1780.42     1643.07    128.58 o 
   1 -12   1      832.28      605.77     88.78 o 
   2 -12   1     1298.78     1087.72    115.06 o 
   3 -12   1      193.22       40.53     73.02 o 
   4 -12   1      174.68      117.45     61.45 o 
   5 -12   1      161.45      245.24    101.84 o 
   6 -12   1     1930.14     1982.27    192.67 o 
  -8 -11   1       69.99      161.03    125.38 o 
  -7 -11   1       75.48       85.76     70.32 o 
  -6 -11   1     2003.75     2152.37    137.09 o 
  -5 -11   1     1033.06     1155.37     83.81 o 
  -4 -11   1     2810.86     2834.63    146.20 o 
  -3 -11   1      453.47      407.23     74.09 o 
  -2 -11   1     1017.90      758.26     91.85 o 
  -1 -11   1        7.81       32.31     59.32 o 
   0 -11   1      886.44      844.14     90.59 o 
   1 -11   1      655.45      718.63     89.71 o 
   2 -11   1     3695.71     3607.66    154.68 o 
   3 -11   1     1810.64     1895.39    180.71 o 
   4 -11   1     2925.11     2814.84    188.13 o 
   5 -11   1      673.10      650.22     77.79 o 
   6 -11   1      907.33     1093.74    136.68 o 
   7 -11   1       66.58       57.76    107.81 o 
  -8 -10   1     1476.90     1724.72    116.20 o 
  -7 -10   1      434.45      460.22     70.39 o 
  -6 -10   1       38.89       15.16     47.78 o 
  -5 -10   1      749.92      740.09     64.95 o 
  -4 -10   1      955.36      920.16     73.76 o 
  -3 -10   1     2823.62     2892.20    199.16 o 
  -2 -10   1    10368.46    10515.58    166.26 o 
  -1 -10   1      568.64      543.60     70.54 o 
   0 -10   1     3430.22     3161.51    136.13 o 
   1 -10   1      736.97      659.95     79.59 o 
   2 -10   1      807.60      744.30     88.18 o 
   3 -10   1      859.02      858.92     69.93 o 
   4 -10   1      484.71      600.09     86.14 o 
   5 -10   1     1324.04     1249.36     85.28 o 
   6 -10   1      661.54      752.60     77.45 o 
   7 -10   1       32.29       44.15     58.49 o 
   8 -10   1        2.08       29.69     71.24 o 
  -9  -9   1      544.68      606.80     85.38 o 
  -8  -9   1     3155.66     3478.65    139.96 o 
  -7  -9   1     1191.26     1141.54     87.91 o 
  -6  -9   1     5069.82     5143.61    179.29 o 
  -5  -9   1      553.62      555.13     57.00 o 
  -4  -9   1     2308.09     2318.03    173.73 o 
  -3  -9   1     2469.08     2382.35    180.52 o 
  -2  -9   1       87.46       56.88     35.62 o 
  -1  -9   1     4301.22     4107.29    125.18 o 
   0  -9   1     1015.39      983.89    119.46 o 
   1  -9   1     2498.33     2480.15    105.83 o 
   2  -9   1     1114.60     1103.83    142.59 o 
   3  -9   1      551.05      597.04    121.45 o 
   4  -9   1        6.09      -30.07     30.07 o 
   5  -9   1     4328.90     4418.13    116.44 o 
   6  -9   1     1145.03     1198.04    145.68 o 
   7  -9   1     2645.76     2872.99    182.63 o 
   8  -9   1      562.26      602.50     77.17 o 
   9  -9   1     1094.35     1106.14    100.19 o 
 -10  -8   1     1494.36     1493.26    116.73 o 
  -9  -8   1       15.04      -18.66     60.15 o 
  -8  -8   1       57.50       95.27     56.22 o 
  -7  -8   1     1274.52     1216.85     81.55 o 
  -6  -8   1      741.24      689.07     49.10 o 
  -5  -8   1     3915.49     3873.50     97.56 o 
  -4  -8   1     1747.31     1672.01     68.46 o 
  -3  -8   1       93.13       79.14     32.27 o 
  -2  -8   1      230.92      216.27     35.51 o 
  -1  -8   1     2262.34     2226.39    243.93 o 
   0  -8   1     2289.42     2420.02    248.31 o 
   1  -8   1    11813.03    11571.06   1049.59 o 
   2  -8   1     2447.86     2477.46     68.74 o 
   3  -8   1     9332.23     9432.84    406.71 o 
   4  -8   1      306.15      309.22     36.06 o 
   5  -8   1     1463.64     1496.23    105.22 o 
   6  -8   1       20.21       50.56     45.27 o 
   7  -8   1       25.12       70.21     51.57 o 
   8  -8   1     1326.72     1268.56     96.69 o 
   9  -8   1     1020.83     1019.30    168.51 o 
 -10  -7   1      293.73      273.49     78.91 o 
  -9  -7   1      852.74      903.51     85.64 o 
  -8  -7   1      208.51      190.86     57.21 o 
  -7  -7   1        1.33      -16.50     42.69 o 
  -6  -7   1      972.11      975.19     51.11 o 
  -5  -7   1     6385.39     6383.88    207.09 o 
  -4  -7   1     3859.13     3603.97    177.32 o 
  -3  -7   1    15952.78    15991.19    654.29 o 
  -2  -7   1      896.94      865.97    103.86 o 
  -1  -7   1    11084.35    10935.43    984.35 o 
   0  -7   1      166.39      176.05     30.91 o 
   1  -7   1      441.40      447.49     25.73 o 
   2  -7   1     2537.76     2550.60     81.49 o 
   3  -7   1      404.40      449.69     29.24 o 
   4  -7   1     3702.59     3996.34    175.92 o 
   5  -7   1     4871.40     4999.83    147.34 o 
   6  -7   1      727.66      785.71     82.79 o 
   7  -7   1       33.62       26.22     46.08 o 
   8  -7   1       57.78       32.64     51.77 o 
   9  -7   1      118.32      114.04     63.11 o 
  10  -7   1     1274.33     1297.34    106.92 o 
 -11  -6   1      188.75       89.09    111.22 o 
 -10  -6   1      356.37      384.59    101.78 o 
  -9  -6   1     3892.23     3909.22    128.90 o 
  -8  -6   1     1281.61     1229.61     87.80 o 
  -7  -6   1     7851.75     7645.41    172.23 o 
  -6  -6   1     1127.82     1060.15     62.00 o 
  -5  -6   1     4527.72     4373.27     91.77 o 
  -4  -6   1     1113.69     1032.00     50.77 o 
  -3  -6   1      337.43      395.84     34.70 o 
  -2  -6   1     2462.00     2558.17     62.71 o 
  -1  -6   1     3792.46     4229.24    251.48 o 
   0  -6   1    10808.83    11396.99    586.07 o 
   1  -6   1     3074.33     3441.95     82.18 o 
   2  -6   1        0.53       -0.57     15.45 o 
   3  -6   1      178.08      220.38     21.94 o 
   4  -6   1     5201.06     5387.66     71.91 o 
   5  -6   1     4076.72     4319.08     92.01 o 
   6  -6   1     7037.62     7402.01    219.29 o 
   7  -6   1     1532.82     1620.78     69.34 o 
   8  -6   1     2356.16     2441.37    104.48 o 
   9  -6   1      963.81      930.60     81.08 o 
  10  -6   1      220.54      169.23     69.22 o 
  11  -6   1      586.58      526.38    124.17 o 
 -11  -5   1     1386.92     1353.44    111.65 o 
 -10  -5   1        9.50       32.28     61.42 o 
  -9  -5   1     2163.88     2017.35    102.37 o 
  -8  -5   1     1308.75     1287.11     81.04 o 
  -7  -5   1     1200.38     1166.38     69.09 o 
  -6  -5   1     4487.82     4325.20     89.07 o 
  -5  -5   1     2465.65     2515.43     57.24 o 
  -4  -5   1     1278.09     1274.13     49.31 o 
  -3  -5   1     1832.15     1773.60     71.51 o 
  -2  -5   1     2926.10     2835.06     96.64 o 
  -1  -5   1     6019.47     6621.73    332.11 o 
   0  -5   1    23828.82    24971.17   1091.08 o 
   1  -5   1     6724.01     7462.66    197.01 o 
   2  -5   1    29078.22    30743.79   1064.88 o 
   3  -5   1     1033.32     1111.19     33.80 o 
   4  -5   1     3454.17     3873.92    140.15 o 
   5  -5   1       23.53       17.36     19.34 o 
   6  -5   1      134.09      122.33     39.03 o 
   7  -5   1      123.26      137.64     34.91 o 
   8  -5   1     2154.50     2213.57     79.52 o 
   9  -5   1     1190.04     1167.86     74.88 o 
  10  -5   1      563.02      588.94     96.55 o 
  11  -5   1        4.04       45.91     96.27 o 
 -11  -4   1      411.41      407.57     82.19 o 
 -10  -4   1     2329.45     2288.65    111.72 o 
  -9  -4   1      824.95      852.17     72.41 o 
  -8  -4   1      531.22      480.61     55.81 o 
  -7  -4   1       13.68       29.86     27.40 o 
  -6  -4   1     5176.32     5310.18    284.03 o 
  -5  -4   1     3817.91     3924.26     74.07 o 
  -4  -4   1    11384.07    10556.74    409.02 o 
  -3  -4   1     8384.78     8561.74    236.54 o 
  -2  -4   1    11098.91    10537.69    323.33 o 
  -1  -4   1     1555.06     1640.67     45.70 o 
   0  -4   1      441.11      447.53     20.91 o 
   1  -4   1      795.26      820.09     27.43 o 
   2  -4   1     3979.16     4436.16    116.79 o 
   3  -4   1     3553.03     4113.96    161.50 o 
   4  -4   1     4231.85     4787.67    176.85 o 
   5  -4   1     1650.42     1824.26     41.96 o 
   6  -4   1     1083.56     1177.68     50.95 o 
   7  -4   1      977.92     1051.70     52.77 o 
   8  -4   1       12.36       12.31     34.09 o 
   9  -4   1     4131.28     4111.51    146.37 o 
  10  -4   1      552.10      745.13     64.11 o 
  11  -4   1     1713.27     1781.61     92.71 o 
 -11  -3   1      116.27      117.51     70.15 o 
 -10  -3   1     1804.25     1874.29    127.54 o 
  -9  -3   1     1987.49     1944.29     74.97 o 
  -8  -3   1     7149.00     7188.29    111.40 o 
  -7  -3   1     2111.14     2108.34     63.42 o 
  -6  -3   1     2420.35     2262.91    136.03 o 
  -5  -3   1       45.04       59.52     16.30 o 
  -4  -3   1     1640.95     1749.95     33.32 o 
  -3  -3   1     3023.59     3146.89    100.05 o 
  -2  -3   1     5991.27     5635.64    230.55 o 
  -1  -3   1     6530.16     6830.79    248.72 o 
   0  -3   1     6647.26     7088.30    160.47 o 
   1  -3   1     4403.67     5020.03    183.62 o 
   2  -3   1     3736.20     4025.04    103.72 o 
   3  -3   1    17418.42    20058.22    389.55 o 
   4  -3   1     5976.97     6929.40     73.79 o 
   5  -3   1     8794.87     9436.76    217.60 o 
   6  -3   1     2173.25     2354.84    123.85 o 
   7  -3   1     9331.73     9410.64    115.98 o 
   8  -3   1     1552.26     1567.23     63.86 o 
   9  -3   1       10.42       17.21     37.26 o 
  10  -3   1       52.86       41.99     44.62 o 
  11  -3   1      585.78      593.27     69.05 o 
  12  -3   1      241.60      268.09     90.46 o 
 -12  -2   1     1444.57     1437.59    179.43 o 
 -11  -2   1       62.46       59.59     63.53 o 
 -10  -2   1      553.64      608.42     58.20 o 
  -9  -2   1      568.49      573.31     48.96 o 
  -8  -2   1      537.25      509.77     42.33 o 
  -7  -2   1     3391.66     3217.89    110.23 o 
  -6  -2   1     5312.78     5085.42     77.79 o 
  -5  -2   1     3632.74     3676.05    139.61 o 
  -4  -2   1    12517.19    13675.06    336.09 o 
  -3  -2   1       40.82       73.31     10.72 o 
  -2  -2   1     2558.48     2709.82     95.50 o 
  -1  -2   1     9280.58     8952.61    248.26 o 
   0  -2   1    21796.64    22504.92    508.46 o 
   1  -2   1    38866.33    42942.19    906.23 o 
   2  -2   1     3166.79     3705.94     68.63 o 
   3  -2   1     5893.94     6491.06     50.14 o 
   4  -2   1        1.01        1.99     11.29 o 
   5  -2   1      113.07      142.59     16.63 o 
   6  -2   1      651.90      650.95     39.81 o 
   7  -2   1     3602.74     3790.99     76.76 o 
   8  -2   1     1340.68     1410.07     59.46 o 
   9  -2   1     1319.82     1319.91     64.87 o 
  10  -2   1       14.28       17.12     42.50 o 
  11  -2   1       76.52       58.11     51.22 o 
  12  -2   1      760.98      884.00    100.38 o 
 -12  -1   1      376.88      320.33     71.72 o 
 -11  -1   1     1208.12     1200.63     79.92 o 
 -10  -1   1     2395.63     2171.24     82.64 o 
  -9  -1   1      393.11      416.20     49.18 o 
  -8  -1   1       88.15       94.66     31.67 o 
  -7  -1   1     1265.64     1153.95     59.93 o 
  -6  -1   1      185.88      148.08     25.61 o 
  -5  -1   1    22378.64    21529.89    402.82 o 
  -4  -1   1     5971.59     6258.55    226.98 o 
  -3  -1   1    26908.77    27745.63    675.52 o 
  -2  -1   1     6747.45     6973.06    179.90 o 
  -1  -1   1    21102.63    20424.60    414.13 o 
   0  -1   1        8.92       28.56      6.36 o 
   1  -1   1     3214.15     3949.46     57.85 o 
   3  -1   1     1866.61     2124.03     69.15 o 
   4  -1   1      548.02      547.64     20.58 o 
   5  -1   1     4411.75     4604.33     97.01 o 
   6  -1   1     3488.76     3552.75     67.30 o 
   7  -1   1       39.48       62.62     25.24 o 
   8  -1   1     5862.05     5679.69    143.71 o 
   9  -1   1     1398.46     1359.08     65.48 o 
  10  -1   1     1760.08     1859.95     94.49 o 
  11  -1   1      581.75      661.02     64.67 o 
  12  -1   1      496.27      562.24     71.17 o 
 -12   0   1       47.06       37.80     63.44 o 
 -11   0   1     1722.20     1805.34    122.12 o 
 -10   0   1      845.55      770.88     61.25 o 
  -9   0   1     6995.44     6919.01    116.72 o 
  -8   0   1     2156.42     2244.96     78.22 o 
  -7   0   1     4077.26     3819.95    131.73 o 
  -6   0   1       35.94       29.96     22.10 o 
  -5   0   1     3633.46     3749.17     61.75 o 
  -4   0   1      453.18      428.09     26.61 o 
  -3   0   1      423.49      391.89     16.81 o 
  -2   0   1       85.25      100.66      8.44 o 
  -1   0   1    20290.23    19564.69    879.27 o 
   0   0   1     1528.39     1204.84     41.73 o 
   1   0   1     1878.70     1885.42     22.43 o 
   3   0   1     1743.59     1984.46     39.21 o 
   4   0   1    18061.41    17463.73    404.80 o 
   5   0   1     3044.64     2865.96     54.40 o 
   6   0   1     7637.84     7762.13    226.79 o 
   7   0   1      929.09      936.49     47.46 o 
   8   0   1      947.60     1001.15     54.50 o 
   9   0   1       80.04       71.57     36.02 o 
  10   0   1      676.11      711.30     76.36 o 
  11   0   1      801.04      840.43     67.15 o 
  12   0   1      948.69      938.15     95.92 o 
 -12   1   1      190.87      133.99     57.13 o 
 -11   1   1     1089.39     1037.81     75.47 o 
 -10   1   1       63.12       56.93     43.55 o 
  -9   1   1       43.95       30.08     37.67 o 
  -8   1   1      701.49      746.10     50.67 o 
  -7   1   1      120.72      106.25     28.77 o 
  -6   1   1      311.71      312.29     30.05 o 
  -5   1   1     3564.08     3563.10    107.92 o 
  -4   1   1      695.15      674.69     40.73 o 
  -3   1   1      552.71      580.32     20.16 o 
  -2   1   1     2740.65     2995.14     65.67 o 
  -1   1   1     9588.39    11188.16     79.37 o 
   0   1   1    53047.32    50496.04   1715.97 o 
   1   1   1    17639.74    18459.99    740.83 o 
   2   1   1     8204.03     8717.67    247.98 o 
   3   1   1     2519.48     2673.45    117.08 o 
   4   1   1     1551.56     1500.84     83.04 o 
   5   1   1       87.72      109.33     12.65 o 
   6   1   1     7082.52     6897.27    180.62 o 
   7   1   1     1388.94     1429.37     51.17 o 
   8   1   1     3028.03     2939.83    118.38 o 
   9   1   1      138.38      113.94     38.03 o 
  10   1   1      126.15      106.96     43.71 o 
  11   1   1     1123.90     1184.90     78.95 o 
  12   1   1      304.76      264.97     63.61 o 
 -12   2   1      301.53      320.43     89.54 o 
 -11   2   1      148.18      206.22     58.66 o 
 -10   2   1      249.05      236.39     49.81 o 
  -9   2   1       32.81       51.80     39.07 o 
  -8   2   1     2446.81     2427.90     72.15 o 
  -7   2   1      119.69       93.29     30.79 o 
  -6   2   1    16631.93    17317.32    540.72 o 
  -5   2   1     1982.65     1964.38     32.32 o 
  -4   2   1    24663.45    26484.45    185.31 o 
  -3   2   1    11394.00    13034.49    225.68 o 
  -2   2   1     5276.02     5945.85     56.72 o 
  -1   2   1      734.51      846.02     23.93 o 
   0   2   1       97.59      116.26      7.28 o 
   1   2   1     1793.41     1937.72     29.18 o 
   2   2   1     2914.86     2779.40     53.20 o 
   3   2   1     3803.84     3666.15    157.49 o 
   4   2   1     3803.39     3446.74     51.37 o 
   5   2   1      172.41      219.83     16.93 o 
   6   2   1      375.48      408.91     30.22 o 
   7   2   1     4570.13     4173.14    145.42 o 
   8   2   1     2712.77     2579.19    117.94 o 
   9   2   1     5108.94     5165.12    116.48 o 
  10   2   1      657.11      691.74     59.40 o 
  11   2   1      619.48      558.30     80.76 o 
  12   2   1      496.13      556.57     87.03 o 
 -11   3   1     1206.46     1084.70     81.56 o 
 -10   3   1     2996.29     3037.18    100.22 o 
  -9   3   1     2002.48     2072.59     95.65 o 
  -8   3   1     2065.76     2132.18     90.29 o 
  -7   3   1      545.01      590.30     37.35 o 
  -6   3   1      173.98      195.60     30.15 o 
  -5   3   1     1800.05     1958.99     48.45 o 
  -4   3   1     1417.00     1497.31     48.38 o 
  -3   3   1     1570.97     1727.40     62.19 o 
  -2   3   1     6273.63     7023.57    164.22 o 
   0   3   1      953.36     1044.54     31.07 o 
   1   3   1     4286.03     4675.66    131.02 o 
   2   3   1      127.39      111.35     14.89 o 
   3   3   1    14989.73    13280.41    315.75 o 
   4   3   1     7345.86     7453.95    123.76 o 
   5   3   1    14198.79    12916.01    339.86 o 
   6   3   1     2979.41     2841.56     89.56 o 
   7   3   1     1284.43     1191.64     62.99 o 
   8   3   1      132.34      103.42     41.97 o 
   9   3   1      288.80      266.83     51.36 o 
  10   3   1       27.17        2.83     51.15 o 
  11   3   1     3148.23     2992.71    230.33 o 
  12   3   1       52.17       38.02    124.26 o 
 -11   4   1       10.38      -51.42     66.63 o 
 -10   4   1      857.22      795.94     83.48 o 
  -9   4   1      137.06      140.75     44.03 o 
  -8   4   1      751.97      753.66     55.57 o 
  -7   4   1      993.26     1035.89     57.06 o 
  -6   4   1     1060.12     1095.03     59.68 o 
  -5   4   1      576.27      611.88     30.52 o 
  -4   4   1        0.38        5.80     15.07 o 
  -3   4   1     5872.67     6372.76    203.00 o 
  -2   4   1     2966.55     3263.77    156.90 o 
  -1   4   1    24890.72    26210.81    620.58 o 
   0   4   1     2365.71     2452.05     75.47 o 
   1   4   1     9337.07     9312.61    544.65 o 
   2   4   1     6994.16     7032.74    214.19 o 
   3   4   1       19.85       13.02     17.24 o 
   4   4   1      387.66      402.87     31.09 o 
   5   4   1     1299.66     1246.85     40.43 o 
   6   4   1     1306.35     1277.06     44.58 o 
   7   4   1     7905.81     7940.88    182.49 o 
   8   4   1      336.05      298.35     49.60 o 
   9   4   1     1177.11     1152.26     79.77 o 
  10   4   1      600.10      620.17    126.12 o 
  11   4   1       13.77       56.86     69.09 o 
  12   4   1     1957.30     1883.04    201.27 o 
 -11   5   1       52.94       89.42    123.07 o 
 -10   5   1      245.65      209.96     68.24 o 
  -9   5   1       53.66       68.93     57.16 o 
  -8   5   1       25.72       21.74     43.41 o 
  -7   5   1     3436.68     3474.70     83.62 o 
  -6   5   1     4332.65     4462.85    116.55 o 
  -5   5   1     2229.43     2253.97     75.14 o 
  -4   5   1     4170.34     4510.44    110.59 o 
  -3   5   1     4171.62     4378.89     85.30 o 
  -2   5   1      631.78      711.24     28.13 o 
  -1   5   1     7880.14     8902.87    261.30 o 
   0   5   1     1145.32     1300.80     36.53 o 
   1   5   1     6853.73     7395.82    364.50 o 
   2   5   1     3375.88     3548.34     69.68 o 
   3   5   1    14864.82    14284.87    414.76 o 
   4   5   1      175.25      182.23     33.26 o 
   5   5   1     2017.06     1987.88     71.62 o 
   6   5   1     5051.18     4961.83    126.92 o 
   7   5   1     1810.11     1776.11     75.88 o 
   8   5   1     5536.02     5414.21    126.07 o 
   9   5   1     2652.08     2503.02    102.16 o 
  10   5   1     1156.92     1210.58     93.91 o 
  11   5   1      855.77      836.89    109.20 o 
 -10   6   1      911.56     1041.11     95.65 o 
  -9   6   1     3024.90     3100.02    126.71 o 
  -8   6   1       31.64       77.38     52.05 o 
  -7   6   1      225.04      232.73     51.56 o 
  -6   6   1      126.99      109.23     38.36 o 
  -5   6   1     3422.28     3235.94    141.69 o 
  -4   6   1     5209.28     5546.45    136.62 o 
  -3   6   1     7629.76     7732.21    105.22 o 
  -2   6   1      489.57      515.70     28.93 o 
  -1   6   1     7570.30     8146.64    239.47 o 
   0   6   1     5614.87     6345.17    311.63 o 
   1   6   1       22.57       38.98     15.95 o 
   2   6   1    10605.21    10709.28    549.38 o 
   3   6   1     5464.05     5447.15     89.38 o 
   4   6   1    11298.82    10561.62    121.48 o 
   5   6   1     3566.76     3408.31     77.51 o 
   6   6   1     1642.29     1636.45     55.26 o 
   7   6   1      241.33      236.64     47.11 o 
   8   6   1      141.52      186.47     51.27 o 
   9   6   1        4.38       15.59     51.84 o 
  10   6   1     1089.65     1215.48    113.14 o 
  11   6   1      258.89      297.92     83.15 o 
 -10   7   1      563.50      482.28    138.90 o 
  -9   7   1     1850.97     2004.01    116.27 o 
  -8   7   1      974.77      960.81     85.94 o 
  -7   7   1     2539.83     2591.36    101.45 o 
  -6   7   1      183.55      194.79     46.53 o 
  -5   7   1      369.61      384.59     38.72 o 
  -4   7   1     3639.38     3574.03    138.53 o 
  -3   7   1      660.65      671.19     41.95 o 
  -2   7   1    11405.30    12152.83    568.24 o 
  -1   7   1     1419.89     1348.03     45.83 o 
   0   7   1     6643.69     6714.74    112.87 o 
   1   7   1     3199.36     3329.74    118.98 o 
   2   7   1       84.73       94.10     21.11 o 
   3   7   1      117.79       87.32     35.73 o 
   4   7   1     5390.47     5202.15     93.90 o 
   5   7   1      296.91      273.43     38.94 o 
   6   7   1     5857.73     5699.29    324.04 o 
   7   7   1      118.61       96.86     44.69 o 
   8   7   1     1760.56     1780.40     93.39 o 
   9   7   1      130.09      127.66     55.95 o 
  10   7   1        2.34        7.11     62.60 o 
  11   7   1      926.58      829.31    162.13 o 
  -9   8   1        4.70       28.46     67.93 o 
  -8   8   1     2170.19     2258.22    111.20 o 
  -7   8   1      701.02      709.91     73.13 o 
  -6   8   1     7281.24     7426.65    250.64 o 
  -5   8   1     2377.58     2427.27    112.84 o 
  -4   8   1     3383.55     3423.71    125.97 o 
  -3   8   1      460.88      465.60     38.57 o 
  -2   8   1       17.98       -0.54     24.02 o 
  -1   8   1       30.73       44.33     24.99 o 
   0   8   1     3849.33     3899.57    194.95 o 
   1   8   1      977.20      991.30     57.39 o 
   2   8   1     4033.04     3847.62     81.58 o 
   3   8   1     1934.78     1972.46     65.93 o 
   4   8   1     3545.01     3667.14    149.29 o 
   5   8   1     2087.17     2076.61     74.69 o 
   6   8   1     4061.74     4038.83    101.39 o 
   7   8   1     3087.03     3097.07    106.73 o 
   8   8   1     1649.78     1777.51    101.03 o 
   9   8   1     2365.87     2451.20    114.06 o 
  10   8   1     1319.53     1510.64    117.13 o 
  -8   9   1      479.26      423.95     75.41 o 
  -7   9   1       13.94      -12.34     55.46 o 
  -6   9   1      649.51      657.75     72.50 o 
  -5   9   1      704.30      668.82     51.46 o 
  -4   9   1     4680.58     4567.04    224.50 o 
  -3   9   1      530.53      490.77     40.70 o 
  -2   9   1     1098.51     1112.12     65.04 o 
  -1   9   1       10.79      -15.70     25.66 o 
   0   9   1      165.05      104.90     51.32 o 
   1   9   1     5429.53     5132.56    153.59 o 
   2   9   1     3571.31     3405.65    108.02 o 
   3   9   1     6070.35     5583.27    106.97 o 
   4   9   1     6056.50     6075.41    115.93 o 
   5   9   1      763.86      763.16     60.02 o 
   6   9   1      298.59      270.17     52.25 o 
   7   9   1      289.66      323.32     61.76 o 
   8   9   1      112.11      131.90     63.24 o 
   9   9   1     1906.36     2081.37    119.26 o 
  -8  10   1     2039.53     1898.56    126.58 o 
  -7  10   1      220.95      148.73     75.82 o 
  -6  10   1      194.06      153.62     62.53 o 
  -5  10   1     1600.86     1508.79     90.17 o 
  -4  10   1      109.17       98.99     39.22 o 
  -3  10   1     6427.60     6584.91    133.21 o 
  -2  10   1     3304.53     3177.72    101.41 o 
  -1  10   1     5648.68     5487.53    168.26 o 
   0  10   1     2939.81     2752.36    126.88 o 
   1  10   1      449.86      405.35     68.14 o 
   2  10   1      314.95      288.23     66.85 o 
   3  10   1     1147.78     1045.95     89.27 o 
   4  10   1      821.90      820.28     90.92 o 
   5  10   1      863.55      900.27     73.39 o 
   6  10   1       99.20      102.58     49.31 o 
   7  10   1      752.75      755.91    111.28 o 
   8  10   1        0.54       10.52     67.14 o 
   9  10   1       14.19       37.76     70.39 o 
  -7  11   1     1695.02     1833.61    163.00 o 
  -6  11   1     2072.65     2068.21    116.09 o 
  -5  11   1      548.89      490.22    103.43 o 
  -4  11   1     1238.43     1154.02     90.81 o 
  -3  11   1        1.13      -12.62     46.96 o 
  -2  11   1      122.66       96.37     46.60 o 
  -1  11   1     1547.63     1274.10    102.47 o 
   0  11   1      797.63      744.30     89.82 o 
   1  11   1     3645.61     3489.16    151.24 o 
   2  11   1       44.40       27.42     60.13 o 
   3  11   1      363.36      426.17     78.88 o 
   4  11   1      499.73      411.24     80.42 o 
   5  11   1      229.50      277.82     81.84 o 
   6  11   1     2141.83     2120.92    139.58 o 
   8  11   1     1247.33     1356.91    160.98 o 
  -5  12   1     1747.53     1871.32    164.70 o 
  -4  12   1      634.24      607.54     79.92 o 
  -3  12   1     1536.76     1409.62    130.08 o 
  -2  12   1       19.75      -36.78     68.22 o 
  -1  12   1        1.85      -61.03     61.03 o 
   0  12   1     1582.72     1433.60    122.34 o 
   1  12   1     1109.62      992.15    113.69 o 
   2  12   1     4638.54     4338.78    178.93 o 
   3  12   1     3499.46     3453.31    166.12 o 
   4  12   1     1591.98     1398.29    119.11 o 
   5  12   1      430.64      518.97     99.46 o 
   6  12   1       14.46        1.91     86.42 o 
  -4  13   1     1651.73     1294.51    143.46 o 
  -3  13   1     1775.03     1644.82    149.32 o 
  -2  13   1     1644.44     1922.06    151.51 o 
  -1  13   1     3198.31     3105.13    173.90 o 
   0  13   1      486.69      411.64     97.85 o 
   1  13   1       52.23        8.75     74.90 o 
   2  13   1      650.25      588.41    105.15 o 
   3  13   1      410.93      330.37     93.98 o 
   4  13   1     2301.63     2311.07    162.79 o 
   5  13   1      163.59       94.41     92.58 o 
  -4 -13   2      852.35      893.68    124.09 o 
  -3 -13   2      604.59      679.61    112.98 o 
  -2 -13   2       55.11      -38.17     79.73 o 
  -1 -13   2      104.52       51.26     84.35 o 
   0 -13   2       58.10      -26.08     67.37 o 
   1 -13   2     1024.51      819.78    113.58 o 
   2 -13   2      736.63      642.11    112.76 o 
   3 -13   2     1557.86     1558.94    151.51 o 
   4 -13   2      669.05      700.40    129.40 o 
  -6 -12   2      105.85      139.18     70.57 o 
  -5 -12   2      405.06      439.21    102.44 o 
  -4 -12   2      315.21      336.29     89.24 o 
  -3 -12   2     1061.07     1110.98    112.32 o 
  -2 -12   2     1858.70     1932.90    138.76 o 
  -1 -12   2     2576.66     2457.22    148.66 o 
   0 -12   2      256.57      271.34     74.91 o 
   1 -12   2     1115.21     1048.53    116.37 o 
   2 -12   2        4.06      -39.99     66.17 o 
   3 -12   2       79.00       64.74     73.11 o 
   4 -12   2      930.47      785.85    111.77 o 
   5 -12   2     1321.80     1457.68    161.25 o 
   6 -12   2      572.16      732.70    137.50 o 
  -7 -11   2     3941.49     4670.14    155.83 o 
  -6 -11   2      540.70      524.64     73.79 o 
  -5 -11   2     2805.59     2989.81    113.68 o 
  -4 -11   2       90.93       78.61     53.07 o 
  -3 -11   2     1012.16      874.33     69.99 o 
  -2 -11   2      562.05      457.22     81.77 o 
  -1 -11   2     1456.01     1308.03    110.73 o 
   0 -11   2      471.50      410.20     79.67 o 
   1 -11   2      960.80      837.35     99.57 o 
   2 -11   2      967.86      884.92    102.30 o 
   3 -11   2       19.41      -34.41     59.22 o 
   4 -11   2      526.19      497.06     67.78 o 
   5 -11   2      456.24      494.64     73.14 o 
   6 -11   2     2821.27     2866.04    187.25 o 
   7 -11   2      934.57     1153.40    146.31 o 
  -8 -10   2        2.35      -49.63     65.40 o 
  -7 -10   2       83.66       69.02     64.58 o 
  -6 -10   2     1550.88     1642.12     91.25 o 
  -5 -10   2      524.61      601.51     65.17 o 
  -4 -10   2     1568.90     1611.29     81.85 o 
  -3 -10   2     2087.76     2249.49    133.09 o 
  -2 -10   2     1576.63     1530.45    140.95 o 
  -1 -10   2      159.18      184.74     47.89 o 
   0 -10   2     3930.07     3763.97    106.75 o 
   1 -10   2      875.36      829.25     83.14 o 
   2 -10   2     7801.07     6837.81    188.62 o 
   3 -10   2     1634.09     1630.83     82.97 o 
   4 -10   2     3314.77     3612.47    388.63 o 
   5 -10   2      323.02      315.83     63.67 o 
   6 -10   2      306.13      286.95     94.50 o 
   7 -10   2       14.21      -19.12     60.50 o 
   8 -10   2      473.00      498.55     84.64 o 
  -9  -9   2      463.33      517.52     89.51 o 
  -8  -9   2     1002.72     1045.51     94.89 o 
  -7  -9   2      171.16      141.95     62.51 o 
  -6  -9   2      495.60      516.63     49.95 o 
  -5  -9   2      353.23      354.84     51.88 o 
  -4  -9   2     5822.91     5408.24    118.36 o 
  -3  -9   2     1198.42     1185.85     64.15 o 
  -2  -9   2    10205.21    10560.86    714.94 o 
  -1  -9   2      818.88      862.51     77.59 o 
   0  -9   2     4655.83     4564.94    244.29 o 
   1  -9   2      236.90      246.63     42.70 o 
   2  -9   2        8.06        5.28     37.98 o 
   3  -9   2      188.68      147.08     41.98 o 
   4  -9   2     2129.98     2163.62    175.62 o 
   5  -9   2      356.01      375.55     45.28 o 
   6  -9   2      686.69      762.57     68.65 o 
   7  -9   2       71.16       57.80     54.05 o 
   8  -9   2        0.91      -29.43     58.00 o 
   9  -9   2      803.72      640.52    121.13 o 
  -9  -8   2      607.46      594.78     84.83 o 
  -8  -8   2     3909.04     4251.68    163.28 o 
  -7  -8   2     1054.55     1067.64     77.69 o 
  -6  -8   2     5592.01     5542.77    122.72 o 
  -5  -8   2     1712.28     1680.53     74.20 o 
  -4  -8   2     1177.84     1183.94     64.33 o 
  -3  -8   2      297.14      321.24     41.41 o 
  -2  -8   2        5.64        0.13     30.47 o 
  -1  -8   2     1872.40     1793.25    147.19 o 
   0  -8   2     5048.00     5035.49    262.35 o 
   1  -8   2     1028.71      931.28     74.80 o 
   2  -8   2     1400.94     1489.68     56.15 o 
   3  -8   2     1673.69     1671.41     51.45 o 
   4  -8   2       25.07        4.45     24.61 o 
   5  -8   2     4752.63     4709.65    186.43 o 
   6  -8   2     2242.10     2360.96    118.91 o 
   7  -8   2     3628.85     3893.97    118.38 o 
   8  -8   2      711.42      776.61     77.30 o 
   9  -8   2     1246.76     1340.77    116.04 o 
 -10  -7   2     1700.33     1767.93    168.40 o 
  -9  -7   2        0.22      -27.12     57.32 o 
  -8  -7   2      463.92      469.27     65.07 o 
  -7  -7   2     1821.68     1809.51     91.80 o 
  -6  -7   2     1102.81     1087.50     56.09 o 
  -5  -7   2     3176.73     3037.59    104.85 o 
  -4  -7   2     5831.86     5460.42    104.51 o 
  -3  -7   2      243.78      237.51     35.49 o 
  -2  -7   2      266.07      278.54     49.10 o 
  -1  -7   2     2059.36     1921.62     71.68 o 
   0  -7   2     2365.80     2186.93    242.40 o 
   1  -7   2    12715.33    12479.01    475.92 o 
   2  -7   2     5344.87     5138.90    232.36 o 
   3  -7   2     6057.47     5975.56    201.62 o 
   4  -7   2     1401.00     1420.68     70.39 o 
   5  -7   2     1048.52     1071.19     47.85 o 
   6  -7   2      328.88      346.26     44.37 o 
   7  -7   2       11.02        1.18     38.93 o 
   8  -7   2      693.61      805.30     72.51 o 
   9  -7   2     1183.31     1319.84    180.93 o 
  10  -7   2      368.63      352.05    107.34 o 
 -10  -6   2      738.55      900.69     93.49 o 
  -9  -6   2      898.45      961.06     83.46 o 
  -8  -6   2     1798.45     1782.27    125.67 o 
  -7  -6   2      231.70      172.45     44.04 o 
  -6  -6   2      168.28      181.17     33.63 o 
  -5  -6   2     5547.10     5269.51     85.68 o 
  -4  -6   2     4446.82     4319.91    139.30 o 
  -3  -6   2    11793.99    11160.44    147.54 o 
  -2  -6   2     2795.38     2660.09    127.81 o 
  -1  -6   2    13948.67    13443.45   1216.10 o 
   0  -6   2     1918.17     1950.85    107.82 o 
   1  -6   2       23.15       12.15     16.80 o 
   2  -6   2      712.48      708.82     48.53 o 
   3  -6   2      815.24      808.68     34.22 o 
   4  -6   2     1005.43     1039.42     39.71 o 
   5  -6   2     4050.42     4429.77    197.01 o 
   6  -6   2       26.71       38.24     30.93 o 
   7  -6   2      175.47      190.89     39.89 o 
   8  -6   2      633.60      602.69     55.34 o 
   9  -6   2       81.85       57.92     45.84 o 
  10  -6   2     2587.36     2618.08    123.63 o 
 -11  -5   2      111.68       75.84    103.59 o 
 -10  -5   2       39.07       31.19     65.15 o 
  -9  -5   2     5105.10     5240.89    144.65 o 
  -8  -5   2      982.01     1009.49     85.55 o 
  -7  -5   2     4031.87     4098.16    110.67 o 
  -6  -5   2     1256.45     1154.94     50.32 o 
  -5  -5   2     2952.54     2825.62    167.53 o 
  -4  -5   2        0.99       13.63     21.92 o 
  -3  -5   2      328.63      358.96     32.52 o 
  -2  -5   2     1612.32     1614.20     52.26 o 
  -1  -5   2     4594.19     4467.95    182.60 o 
   0  -5   2     4419.75     4696.37     97.97 o 
   1  -5   2     3775.95     3970.50    108.53 o 
   2  -5   2        0.72       17.83     14.42 o 
   3  -5   2      490.81      526.18     27.39 o 
   4  -5   2     5898.97     6444.30     92.02 o 
   5  -5   2     2209.61     2339.11     49.67 o 
   6  -5   2     6546.32     7091.58    179.89 o 
   7  -5   2     1861.52     1893.79     65.94 o 
   8  -5   2     2814.65     3019.94     83.64 o 
   9  -5   2      141.16       89.14     44.47 o 
  10  -5   2        1.32       -4.25     45.44 o 
 -11  -4   2     1436.74     1449.69    109.84 o 
 -10  -4   2       46.92       19.99     58.49 o 
  -9  -4   2      374.58      322.63     63.18 o 
  -8  -4   2       72.83       11.19     42.63 o 
  -7  -4   2      750.53      745.89     95.82 o 
  -6  -4   2      986.55      995.19     47.47 o 
  -5  -4   2      518.92      484.49     28.52 o 
  -4  -4   2      261.85      292.85     26.31 o 
  -3  -4   2     3974.60     3976.55    137.83 o 
  -2  -4   2     6785.46     6986.71    597.72 o 
  -1  -4   2     6398.93     6456.94    415.26 o 
   0  -4   2    23118.90    23565.05   1168.71 o 
   1  -4   2    13864.91    15209.52    582.87 o 
   2  -4   2    26709.99    28649.92    627.94 o 
   3  -4   2     4046.01     4340.08     97.44 o 
   4  -4   2     3219.99     3512.19     50.83 o 
   5  -4   2        6.66        9.96     18.31 o 
   6  -4   2      195.67      249.42     32.10 o 
   7  -4   2      558.43      631.63     44.87 o 
   8  -4   2     5846.69     6290.90    140.26 o 
   9  -4   2      196.61      175.36     44.35 o 
  10  -4   2     1320.56     1370.83     76.65 o 
  11  -4   2      104.50      126.49     69.81 o 
 -11  -3   2      373.62      333.85     77.44 o 
 -10  -3   2      512.48      489.91     72.63 o 
  -9  -3   2      563.68      589.33     66.49 o 
  -8  -3   2       12.76       55.45     35.02 o 
  -7  -3   2       15.65       22.12     28.85 o 
  -6  -3   2     6904.32     6776.10    317.50 o 
  -5  -3   2     1447.14     1358.50     65.39 o 
  -4  -3   2    32187.05    32995.84   1366.55 o 
  -3  -3   2      192.26      153.00     14.17 o 
  -2  -3   2    26908.34    27639.30   1181.04 o 
  -1  -3   2     1220.92     1258.66     38.28 o 
   0  -3   2      651.94      677.78     29.10 o 
   1  -3   2     4278.31     5005.82    279.83 o 
   2  -3   2     7884.40     9120.26    117.99 o 
   3  -3   2     1649.50     1729.27     33.32 o 
   4  -3   2    10074.97    11508.03    114.17 o 
   5  -3   2     1389.94     1568.13     45.13 o 
   6  -3   2     1491.83     1558.61     52.63 o 
   7  -3   2      685.52      696.93     46.67 o 
   8  -3   2      642.18      705.56     49.52 o 
   9  -3   2     3158.52     3197.03    115.15 o 
  10  -3   2      526.47      474.14     55.00 o 
  11  -3   2     1708.52     1795.39     90.07 o 
  12  -3   2      478.65      408.10    121.20 o 
 -11  -2   2      107.05      150.00     68.28 o 
 -10  -2   2     2709.98     2615.71     90.76 o 
  -9  -2   2     2251.63     2272.63     82.48 o 
  -8  -2   2     5134.99     5199.61     97.55 o 
  -7  -2   2     1154.42     1068.00     65.13 o 
  -6  -2   2     1620.42     1622.33     52.07 o 
  -5  -2   2        6.00       13.46     15.79 o 
  -4  -2   2      286.36      337.89     21.35 o 
  -3  -2   2       50.41       44.58     11.07 o 
  -2  -2   2     6680.68     6837.68    111.09 o 
  -1  -2   2     9042.13     9163.14    509.02 o 
   0  -2   2     7328.51     6940.53    269.58 o 
   1  -2   2    21045.63    24293.44    694.09 o 
   2  -2   2    41815.62    47402.04    844.13 o 
   3  -2   2    37575.77    42912.59    724.35 o 
   4  -2   2     2273.77     2458.22     78.23 o 
   5  -2   2    12415.13    13676.98    534.41 o 
   6  -2   2     3503.85     3425.89     67.18 o 
   7  -2   2     7945.63     8397.70    108.56 o 
   8  -2   2     1983.05     1943.28     64.26 o 
   9  -2   2        2.88       18.88     36.06 o 
  10  -2   2       13.29       -7.89     38.85 o 
  11  -2   2      707.72      753.52     66.88 o 
  12  -2   2      369.00      311.73    113.28 o 
 -11  -1   2       10.37      -31.91     53.69 o 
 -10  -1   2      404.20      401.56     54.77 o 
  -9  -1   2      556.48      574.10     49.86 o 
  -8  -1   2      186.86      178.52     37.07 o 
  -7  -1   2      696.03      634.76     43.50 o 
  -6  -1   2     2275.28     2085.90     55.79 o 
  -5  -1   2      264.10      236.90     18.25 o 
  -4  -1   2     7429.68     7507.08    141.58 o 
  -3  -1   2      872.17      777.00     22.91 o 
  -2  -1   2        5.33       14.09      8.56 o 
  -1  -1   2    24899.14    25048.72    737.59 o 
   0  -1   2       86.83      118.88     13.76 o 
   1  -1   2    44064.64    45583.05    794.98 o 
   2  -1   2      279.63      300.73     18.89 o 
   3  -1   2     9072.58     9945.86    262.47 o 
   4  -1   2      523.59      510.53     22.47 o 
   5  -1   2      693.78      740.82     31.82 o 
   6  -1   2      491.77      522.11     35.18 o 
   7  -1   2    11627.45    12105.16    154.06 o 
   8  -1   2     1632.52     1663.42     85.60 o 
   9  -1   2     3380.79     3252.06     84.64 o 
  10  -1   2       52.10       37.14     40.29 o 
  11  -1   2       35.17       23.00     47.20 o 
  12  -1   2      599.17      658.00     87.51 o 
 -12   0   2      257.03      369.24     89.17 o 
 -11   0   2      277.59      287.08     61.21 o 
 -10   0   2     2127.04     2078.60     85.81 o 
  -9   0   2       31.36       23.76     38.38 o 
  -8   0   2      177.63      162.48     36.08 o 
  -7   0   2     2722.99     2572.68    108.08 o 
  -6   0   2       78.68       97.70     31.63 o 
  -5   0   2    14614.14    14621.17    296.89 o 
  -4   0   2     8035.80     8352.10    141.32 o 
  -3   0   2     5633.33     5246.42    124.13 o 
  -2   0   2       77.88       79.49     15.25 o 
  -1   0   2      189.03      188.89     11.19 o 
   0   0   2     1336.59     1232.95     19.38 o 
   1   0   2     9917.95     9291.58    461.51 o 
   2   0   2    10776.67    10761.96    266.43 o 
   3   0   2    10630.24    10843.33    321.05 o 
   4   0   2     2502.27     2748.77    109.43 o 
   5   0   2    12744.21    13856.78    331.95 o 
   6   0   2     2596.69     2525.95     62.31 o 
   7   0   2       10.88        8.94     24.96 o 
   8   0   2     6994.37     6735.34    104.03 o 
   9   0   2     1924.35     1830.03     70.15 o 
  10   0   2     2119.95     2294.83     82.91 o 
  11   0   2      828.46      821.27     65.78 o 
  12   0   2      588.84      526.52     70.57 o 
 -12   1   2        0.40      -65.57     72.51 o 
 -11   1   2     2319.57     2404.95    128.21 o 
 -10   1   2      169.87      148.06     48.00 o 
  -9   1   2     9458.54     9597.52    555.42 o 
  -8   1   2       45.15       61.39     33.33 o 
  -7   1   2     3009.69     2989.38    103.81 o 
  -6   1   2      218.88      207.97     28.48 o 
  -5   1   2      290.15      320.87     18.20 o 
  -4   1   2     4819.63     5205.02    186.00 o 
  -3   1   2     9585.54    10447.72    401.13 o 
  -2   1   2     3777.81     4439.46     99.11 o 
  -1   1   2    21685.01    23056.40    361.74 o 
   1   1   2     2495.68     2592.39     33.88 o 
   2   1   2     2400.11     2293.53     45.43 o 
   3   1   2     1726.13     1693.76     29.34 o 
   4   1   2     8755.08     8187.13    137.11 o 
   5   1   2     8268.08     8318.44    211.29 o 
   6   1   2     7804.02     7412.32    230.10 o 
   7   1   2      830.32      799.63     44.53 o 
   8   1   2      492.76      525.73     42.27 o 
   9   1   2       30.75       33.85     32.67 o 
  10   1   2      345.71      378.45     50.65 o 
  11   1   2      861.60      767.02     83.34 o 
  12   1   2     1575.46     1509.01    117.37 o 
 -11   2   2      389.93      381.53     66.66 o 
 -10   2   2     1317.45     1256.77     76.72 o 
  -9   2   2     1891.12     1827.64     74.03 o 
  -8   2   2      387.52      421.49     42.30 o 
  -7   2   2     5542.30     5667.51    293.87 o 
  -6   2   2     1298.04     1336.86     63.20 o 
  -5   2   2     7585.66     7850.11    197.91 o 
  -4   2   2      347.16      355.69     19.21 o 
  -3   2   2       26.69       37.70     10.76 o 
  -2   2   2     9098.10     9434.09    149.77 o 
  -1   2   2     1752.07     1867.66     22.01 o 
   0   2   2    19794.38    20393.63    635.14 o 
   1   2   2    11418.51    11704.15    463.92 o 
   2   2   2     3447.84     3473.71     86.78 o 
   3   2   2     2310.29     2082.16    112.81 o 
   4   2   2     2353.27     2507.13     44.86 o 
   5   2   2       15.71       10.63     14.20 o 
   6   2   2     8144.73     7443.77     87.62 o 
   7   2   2      695.28      692.15     53.65 o 
   8   2   2     4204.17     3846.25    100.25 o 
   9   2   2      202.45      200.68     48.03 o 
  10   2   2      909.05      798.85     75.37 o 
  11   2   2      681.82      719.67     80.06 o 
  12   2   2      512.03      473.36     88.60 o 
 -11   3   2      725.28      712.91     93.93 o 
 -10   3   2       44.10       -4.59     49.53 o 
  -9   3   2      219.81      259.15     46.93 o 
  -8   3   2      128.09      111.38     36.27 o 
  -7   3   2      476.34      477.70     42.45 o 
  -6   3   2    17058.55    17631.99    715.69 o 
  -5   3   2     2347.16     2301.63     87.74 o 
  -4   3   2    16094.49    17218.83    751.21 o 
  -3   3   2    12400.12    13820.91    262.17 o 
  -2   3   2     2312.33     2469.07     40.57 o 
  -1   3   2      155.33      198.07     15.61 o 
   0   3   2      944.62     1007.66     43.69 o 
   1   3   2      623.80      676.69     30.38 o 
   2   3   2     5093.25     4879.42    194.18 o 
   3   3   2     3651.28     4019.58     95.38 o 
   4   3   2     6732.96     6487.63    218.43 o 
   5   3   2     1171.11     1154.17     71.31 o 
   6   3   2        1.02       13.12     19.33 o 
   7   3   2     4837.33     4535.81    102.51 o 
   8   3   2     2955.91     2904.35    140.95 o 
   9   3   2     3949.69     3688.38    113.25 o 
  10   3   2     2223.61     2195.24    181.72 o 
  11   3   2      543.11      476.09     78.73 o 
  12   3   2      595.57      693.34    138.59 o 
 -11   4   2      717.03      709.47     94.19 o 
 -10   4   2     1807.45     1881.88    113.95 o 
  -9   4   2     2278.36     2018.56    101.05 o 
  -8   4   2     3429.78     3429.22    182.48 o 
  -7   4   2      798.18      834.80     55.13 o 
  -6   4   2        4.54       -3.14     26.13 o 
  -5   4   2      601.10      551.34     30.42 o 
  -4   4   2     4219.53     4526.23     75.24 o 
  -3   4   2     1981.23     2270.87     58.87 o 
  -2   4   2     9272.46     9935.58    237.69 o 
  -1   4   2        5.29        8.94     13.03 o 
   0   4   2       16.62       36.96      8.83 o 
   1   4   2     2453.03     2419.75     53.73 o 
   2   4   2     1385.31     1363.80     31.81 o 
   3   4   2    21149.94    19425.43    699.75 o 
   4   4   2     8278.28     7632.38    219.41 o 
   5   4   2     7057.54     6690.95     76.88 o 
   6   4   2     4396.52     4158.30     65.59 o 
   7   4   2      260.09      235.86     42.10 o 
   8   4   2      485.42      469.61     54.74 o 
   9   4   2      102.46       82.61     94.50 o 
  10   4   2        2.91      -48.96     50.05 o 
  11   4   2     1955.59     1921.41    126.41 o 
  12   4   2       39.17       -1.60    120.69 o 
 -10   5   2      296.55      273.72     70.15 o 
  -9   5   2      528.32      482.78     70.04 o 
  -8   5   2     1291.75     1314.58     89.49 o 
  -7   5   2      512.65      488.81     57.61 o 
  -6   5   2     2205.00     2213.96     67.60 o 
  -5   5   2      749.95      725.72     37.31 o 
  -4   5   2       78.08       89.35     19.93 o 
  -3   5   2    15393.43    17148.66    598.38 o 
  -2   5   2     6275.27     6528.36     67.16 o 
  -1   5   2    28018.10    30408.65    901.36 o 
   0   5   2     2972.11     2886.61    113.74 o 
   1   5   2    17374.67    18728.47    494.88 o 
   2   5   2     7070.58     7349.37    214.33 o 
   3   5   2        0.09        5.25     16.23 o 
   4   5   2      233.20      209.66     27.22 o 
   5   5   2     2164.55     2058.92    101.26 o 
   6   5   2      151.25      123.74     26.36 o 
   7   5   2     3804.77     3723.40     99.23 o 
   8   5   2      341.45      292.97     49.37 o 
   9   5   2      364.84      342.02     78.47 o 
  10   5   2      427.43      416.28     67.90 o 
  11   5   2      141.35      103.58     66.66 o 
  12   5   2     1057.36      951.53    163.39 o 
 -10   6   2      219.39      197.22     77.32 o 
  -9   6   2      327.21      326.53     66.53 o 
  -8   6   2       11.97      -11.79     52.48 o 
  -7   6   2     4944.99     4828.13    171.30 o 
  -6   6   2     4380.74     4499.97    117.41 o 
  -5   6   2     7093.49     7308.67    145.21 o 
  -4   6   2     4096.97     4084.93     73.85 o 
  -3   6   2     2255.84     2244.24     73.84 o 
  -2   6   2      544.38      504.31     33.21 o 
  -1   6   2     1032.34     1093.49     29.61 o 
   0   6   2      393.67      412.37     32.43 o 
   1   6   2     6189.67     6396.61    460.64 o 
   2   6   2     2342.49     2568.18    155.63 o 
   3   6   2     8448.29     8337.85    238.51 o 
   4   6   2      660.54      648.50     77.12 o 
   5   6   2     1713.57     1632.09     60.23 o 
   6   6   2     5854.84     6011.35    224.47 o 
   7   6   2     1117.16     1231.70     70.88 o 
   8   6   2     4962.89     5086.35    126.28 o 
   9   6   2     3082.94     3204.23    154.85 o 
  10   6   2      912.58      881.44     86.34 o 
  11   6   2     1551.88     1574.29    115.51 o 
  -9   7   2     2977.05     3092.97    134.46 o 
  -8   7   2      455.41      482.59     69.98 o 
  -7   7   2      302.85      287.19     59.07 o 
  -6   7   2        8.85       17.01     42.23 o 
  -5   7   2     1866.73     1914.18     66.28 o 
  -4   7   2     1812.56     1819.94     59.85 o 
  -3   7   2     6243.04     6220.20     91.06 o 
  -2   7   2       32.93       35.29     22.95 o 
  -1   7   2     5868.96     5966.41    312.15 o 
   0   7   2      696.99      664.31     30.39 o 
   1   7   2     1919.58     2036.34    115.81 o 
   2   7   2    13045.10    13640.71    793.27 o 
   3   7   2     5758.85     5990.10    284.78 o 
   4   7   2     9970.67    10067.81    162.07 o 
   5   7   2     5369.54     5518.61    264.73 o 
   6   7   2     1396.51     1521.35     70.92 o 
   7   7   2      153.49      149.05     47.54 o 
   8   7   2       96.91       88.29     50.69 o 
   9   7   2      268.66      232.22     63.93 o 
  10   7   2     2008.64     2156.37    120.19 o 
  11   7   2       63.23       24.94    125.96 o 
  -9   8   2      963.73     1023.51    113.66 o 
  -8   8   2      476.62      527.94     74.38 o 
  -7   8   2     2443.41     2417.11    129.62 o 
  -6   8   2        6.07       -1.54     44.96 o 
  -5   8   2      401.00      418.41     43.47 o 
  -4   8   2     1768.09     1814.62     65.69 o 
  -3   8   2     2040.94     2176.40     69.88 o 
  -2   8   2     7676.50     7833.21    138.87 o 
  -1   8   2     5032.60     5170.63    262.06 o 
   0   8   2     5853.74     5848.25    273.39 o 
   1   8   2     2903.98     2909.38    163.22 o 
   2   8   2       11.22       12.40     25.22 o 
   3   8   2        4.64      -14.60     28.16 o 
   4   8   2     1851.14     1810.25     68.38 o 
   5   8   2     1733.42     1756.18     73.18 o 
   6   8   2      665.76      761.51     60.20 o 
   7   8   2      201.71      173.03     50.19 o 
   8   8   2     1772.30     1855.77     97.79 o 
   9   8   2      153.61      112.45     63.39 o 
  10   8   2      102.33      118.08     76.86 o 
  -8   9   2     1379.33     1428.91    112.39 o 
  -7   9   2      734.81      778.26     80.90 o 
  -6   9   2     4117.80     4027.45    178.71 o 
  -5   9   2     1121.51     1112.46     73.45 o 
  -4   9   2     2255.18     2340.14     75.22 o 
  -3   9   2      229.77      233.94     37.47 o 
  -2   9   2      262.07      249.09     35.54 o 
  -1   9   2      105.86       80.40     30.30 o 
   0   9   2     5395.94     5284.10    264.46 o 
   1   9   2     1277.99     1204.80     86.37 o 
   2   9   2     2745.14     2670.09    115.99 o 
   3   9   2       29.74        6.48     44.82 o 
   4   9   2      232.61      251.01     44.58 o 
   5   9   2      745.27      752.09     60.93 o 
   6   9   2     2086.36     2083.91     90.83 o 
   7   9   2     2907.84     2956.36    154.41 o 
   8   9   2     2681.42     2936.26    122.26 o 
   9   9   2     1354.90     1548.80    108.51 o 
  10   9   2      934.39      908.36    103.12 o 
  -7  10   2       38.73       30.96     68.09 o 
  -6  10   2      165.03      223.00     77.84 o 
  -5  10   2      204.76      270.06     62.26 o 
  -4  10   2     2926.47     2872.24    225.64 o 
  -3  10   2      193.79      173.37     41.02 o 
  -2  10   2     2132.31     2049.67     75.48 o 
  -1  10   2       34.42       30.04     39.49 o 
   0  10   2      136.79       71.87     48.72 o 
   1  10   2     3461.24     3139.34    131.86 o 
   2  10   2     4300.57     3770.23    144.01 o 
   3  10   2     6390.12     6317.05    184.57 o 
   4  10   2     4165.92     4505.83    161.80 o 
   5  10   2     1241.89     1282.42    110.13 o 
   6  10   2      867.98      807.14     92.61 o 
   7  10   2      258.52      227.26     93.44 o 
   8  10   2       73.79       50.01     64.03 o 
   9  10   2     1282.00     1427.50    116.89 o 
  -7  11   2      473.89      394.34    121.49 o 
  -6  11   2       12.63       28.93     70.55 o 
  -5  11   2      157.35      143.65     66.74 o 
  -4  11   2      607.86      583.54     69.24 o 
  -3  11   2     3242.27     3110.84    123.18 o 
  -2  11   2     3299.86     3294.23    222.06 o 
  -1  11   2     5138.63     4860.63    175.27 o 
   0  11   2     3407.06     3382.43    150.80 o 
   1  11   2      130.57       90.02     64.36 o 
   2  11   2      744.99      752.68     93.38 o 
   3  11   2     2008.79     1797.70    123.81 o 
   4  11   2       75.74       82.51     66.50 o 
   5  11   2     2928.31     3136.93    152.88 o 
   6  11   2       86.18       67.51     74.40 o 
   8  11   2        0.20       39.36    113.52 o 
  -5  12   2     1020.26     1187.23    152.17 o 
  -4  12   2      490.57      456.93     76.76 o 
  -3  12   2      158.42       54.81     57.06 o 
  -2  12   2        5.89      -38.24     44.61 o 
  -1  12   2     1045.31      997.13    113.19 o 
   0  12   2      576.01      442.98     86.53 o 
   1  12   2     1576.81     1510.88    126.17 o 
   2  12   2       20.82       17.01     68.45 o 
   3  12   2      293.06      197.90     78.20 o 
   4  12   2      309.93      231.90     82.29 o 
   5  12   2      560.14      655.74    103.34 o 
   6  12   2      997.40     1054.49    121.40 o 
  -4  13   2      113.31       76.44     95.88 o 
  -3  13   2     1458.83     1368.52    109.68 o 
  -2  13   2       90.54       28.47     81.27 o 
  -1  13   2       10.53       15.48     78.67 o 
   0  13   2     1133.71     1207.21    130.49 o 
   1  13   2      456.30      442.42     98.67 o 
   2  13   2     1722.77     1712.75    142.92 o 
   3  13   2     3574.10     3703.07    184.30 o 
   4  13   2      513.60      667.18    112.48 o 
   5  13   2      773.15      766.80    121.73 o 
  -3 -13   3      210.07      238.68     99.71 o 
  -2 -13   3       97.77       76.41     78.06 o 
  -1 -13   3     1186.50     1118.15    125.07 o 
   0 -13   3      525.83      499.68    108.06 o 
   1 -13   3     1136.47     1137.64    137.94 o 
   2 -13   3     1015.74      853.17    121.84 o 
   3 -13   3      324.65      186.96    100.91 o 
  -6 -12   3      125.06       92.27    119.24 o 
  -5 -12   3     1263.00     1338.00    106.70 o 
  -4 -12   3     1359.02     1631.47    148.39 o 
  -3 -12   3     1691.91     1779.53    139.63 o 
  -2 -12   3      220.99      114.73     79.67 o 
  -1 -12   3       34.43       24.54     63.88 o 
   0 -12   3       14.20       13.56     71.59 o 
   1 -12   3     1918.96     1706.73    138.98 o 
   2 -12   3     1128.80     1004.08    119.27 o 
   3 -12   3     2748.00     2708.68    161.80 o 
   4 -12   3     1093.78     1003.81    125.40 o 
   5 -12   3     1344.24     1459.60    151.78 o 
  -7 -11   3      269.54      206.98    122.80 o 
  -6 -11   3      140.95      107.36     55.85 o 
  -5 -11   3      911.54      937.57     82.36 o 
  -4 -11   3      338.85      282.13     61.86 o 
  -3 -11   3     3304.99     3297.16    113.19 o 
  -2 -11   3     1579.58     1592.57     90.75 o 
  -1 -11   3     4487.05     4625.67    127.56 o 
   0 -11   3      496.75      467.22     82.56 o 
   1 -11   3     2328.84     2267.39    136.62 o 
   2 -11   3      130.96      130.29     67.81 o 
   3 -11   3      201.40      130.85     70.68 o 
   4 -11   3     1037.47      898.66    113.09 o 
   5 -11   3     1745.01     1707.02    297.46 o 
   6 -11   3      285.95      365.84    110.07 o 
  -8 -10   3      309.26      358.30    122.92 o 
  -7 -10   3     3600.26     3764.17    139.70 o 
  -6 -10   3      898.94     1023.20     70.25 o 
  -5 -10   3     2708.91     2687.56    105.42 o 
  -4 -10   3      266.77      325.52     55.50 o 
  -3 -10   3      458.18      455.71     57.57 o 
  -2 -10   3      299.03      274.77     52.18 o 
  -1 -10   3     1620.56     1537.84    131.80 o 
   0 -10   3     2884.68     2881.54    100.14 o 
   1 -10   3     2978.78     2964.71    102.19 o 
   2 -10   3      569.39      600.78     82.27 o 
   3 -10   3     1018.70      860.89     91.52 o 
   4 -10   3      657.62      690.73     66.60 o 
   5 -10   3      152.59      162.14     58.07 o 
   6 -10   3     2169.59     2231.10    155.78 o 
  -8  -9   3       23.41       43.54     62.63 o 
  -7  -9   3        1.21      -17.89     54.83 o 
  -6  -9   3      556.36      639.23     54.58 o 
  -5  -9   3     1371.14     1404.49     81.28 o 
  -4  -9   3     2662.86     2542.22    108.68 o 
  -3  -9   3     1422.93     1327.42    138.95 o 
  -2  -9   3        1.60       -9.48     37.38 o 
  -1  -9   3       36.27        1.21     36.69 o 
   0  -9   3     3761.78     3698.85    259.56 o 
   1  -9   3     2181.46     2287.47    137.80 o 
   2  -9   3     7936.76     7821.69    373.36 o 
   3  -9   3     3398.33     3509.11     86.39 o 
   4  -9   3     4825.88     4999.45    250.28 o 
   5  -9   3      230.00      277.02     51.65 o 
   6  -9   3      336.70      355.38     57.33 o 
   7  -9   3       35.03       -2.25     50.76 o 
   8  -9   3      384.63      393.62    102.41 o 
   9  -9   3      509.66      532.10    124.63 o 
  -9  -8   3      987.31     1005.70     99.39 o 
  -8  -8   3      668.07      684.59     78.83 o 
  -7  -8   3      869.54      912.66     79.41 o 
  -6  -8   3      971.19      884.69     59.52 o 
  -5  -8   3      161.34      150.84     43.32 o 
  -4  -8   3     5315.37     5529.33    153.26 o 
  -3  -8   3     1199.00     1161.93     65.42 o 
  -2  -8   3    10195.78    10380.11    520.87 o 
  -1  -8   3     2398.18     2342.29    196.56 o 
   0  -8   3     4156.59     4293.15    396.10 o 
   1  -8   3      164.15      141.64     36.50 o 
   2  -8   3       15.80       10.22     34.02 o 
   3  -8   3     1249.12     1223.44     75.31 o 
   4  -8   3     2052.33     2023.49     62.81 o 
   5  -8   3      986.13      997.90     50.73 o 
   6  -8   3      821.29      843.93     60.02 o 
   7  -8   3       28.06       35.79     48.20 o 
   8  -8   3       81.95       47.24     77.35 o 
   9  -8   3      462.39      509.24    110.64 o 
  -9  -7   3      623.08      652.27     97.44 o 
  -8  -7   3     5895.82     6048.31    155.27 o 
  -7  -7   3      257.61      260.46     53.90 o 
  -6  -7   3     4416.97     4243.50     90.05 o 
  -5  -7   3     1748.75     1882.46     64.85 o 
  -4  -7   3     1728.74     1746.91     72.01 o 
  -3  -7   3        1.60      -18.71     29.41 o 
  -2  -7   3       51.72       43.60     29.27 o 
  -1  -7   3      698.01      734.23     62.95 o 
   0  -7   3     4967.61     4923.13    565.21 o 
   1  -7   3     2325.63     2245.04    180.88 o 
   2  -7   3      137.07      146.92     22.87 o 
   3  -7   3     1556.88     1583.30     47.21 o 
   4  -7   3        4.26       -8.24     22.33 o 
   5  -7   3     6352.36     6567.07    147.27 o 
   6  -7   3     2353.40     2377.35    106.44 o 
   7  -7   3     5084.01     5395.37    109.99 o 
   8  -7   3     2056.20     2120.31     86.92 o 
   9  -7   3      889.41      915.85    115.38 o 
  10  -7   3      206.46      220.53     97.40 o 
 -10  -6   3     1131.46     1272.99    108.65 o 
  -9  -6   3        2.44      -28.39     59.27 o 
  -8  -6   3       97.53       86.46     61.50 o 
  -7  -6   3      839.06      794.83     70.50 o 
  -6  -6   3      351.12      394.87     39.32 o 
  -5  -6   3     2019.85     1952.23     60.79 o 
  -4  -6   3     5318.13     4987.97     99.35 o 
  -3  -6   3      253.31      328.21     51.50 o 
  -2  -6   3      904.53      807.22     46.36 o 
  -1  -6   3     3012.46     2778.87    253.35 o 
   0  -6   3     2084.37     2155.32     92.59 o 
   1  -6   3    14030.54    14454.80    496.24 o 
   2  -6   3     6234.51     6479.51    273.78 o 
   3  -6   3     9357.24     9485.45    289.81 o 
   4  -6   3     3309.44     3451.59     61.41 o 
   5  -6   3      416.97      396.18     38.43 o 
   6  -6   3        7.10       13.19     30.23 o 
   7  -6   3     1043.59     1135.40     67.26 o 
   8  -6   3      991.02      986.57     63.81 o 
   9  -6   3     2800.05     2661.10    112.83 o 
  10  -6   3       73.42       74.44     69.40 o 
 -10  -5   3     1085.13     1110.93    100.09 o 
  -9  -5   3      576.67      640.65     76.93 o 
  -8  -5   3      614.95      625.60     65.85 o 
  -7  -5   3        4.90       18.96     38.27 o 
  -6  -5   3      309.05      261.27     43.61 o 
  -5  -5   3     6267.17     6070.91    224.94 o 
  -4  -5   3     4645.47     4598.95    142.89 o 
  -3  -5   3    11111.85    10791.54    604.78 o 
  -2  -5   3     7123.15     7263.25    159.53 o 
  -1  -5   3    12019.12    11423.32    126.25 o 
   0  -5   3     3347.58     3335.83     72.87 o 
   1  -5   3      240.67      251.62     30.93 o 
   2  -5   3     2257.79     2589.93     70.43 o 
   3  -5   3     1803.32     1833.71     41.05 o 
   4  -5   3      716.36      794.64     35.08 o 
   5  -5   3     5643.17     5922.61     74.64 o 
   6  -5   3      191.20      217.92     29.43 o 
   7  -5   3      180.51      171.85     36.53 o 
   8  -5   3     1531.21     1630.88     69.94 o 
   9  -5   3      231.35      279.14     49.41 o 
  10  -5   3     1576.38     1422.30    102.28 o 
  11  -5   3     1643.47     1592.06    187.53 o 
 -11  -4   3      423.43      318.82     83.60 o 
 -10  -4   3      646.38      596.40     78.68 o 
  -9  -4   3     4685.79     4422.95    130.86 o 
  -8  -4   3     1499.56     1469.94    125.56 o 
  -7  -4   3     5710.85     5385.03    123.38 o 
  -6  -4   3      637.01      670.26     55.64 o 
  -5  -4   3     1980.24     1952.27     70.45 o 
  -4  -4   3      229.45      251.27     20.22 o 
  -3  -4   3      412.02      419.44     21.93 o 
  -2  -4   3       90.94       70.91     20.65 o 
  -1  -4   3    16856.61    17351.07    143.00 o 
   0  -4   3     1258.11     1308.55     46.16 o 
   1  -4   3     5059.08     5234.52    392.72 o 
   2  -4   3      575.26      570.00     25.36 o 
   3  -4   3     1626.78     1934.80     85.65 o 
   4  -4   3     4441.49     4777.45     73.95 o 
   5  -4   3     1396.77     1484.50     42.37 o 
   6  -4   3     5660.24     6157.06     77.64 o 
   7  -4   3     3502.26     3696.49    147.93 o 
   8  -4   3     1724.98     1750.92     96.27 o 
   9  -4   3      568.89      611.13     54.45 o 
  10  -4   3       36.91      -27.36     55.68 o 
  11  -4   3      139.68       81.49     65.70 o 
 -11  -3   3     1120.53     1080.25    104.66 o 
 -10  -3   3        2.72      -30.19     53.37 o 
  -9  -3   3       67.92        8.81     45.63 o 
  -8  -3   3       35.49       22.56     39.54 o 
  -7  -3   3     1234.89     1201.25     56.73 o 
  -6  -3   3     1038.30     1008.64     49.03 o 
  -5  -3   3     3423.59     3517.84    112.02 o 
  -4  -3   3       35.76       50.04     15.45 o 
  -3  -3   3     8369.55     9137.90    217.74 o 
  -2  -3   3     2346.03     2283.95     34.54 o 
  -1  -3   3     5310.99     5292.49    159.91 o 
   0  -3   3    17824.20    16073.45   1484.99 o 
   1  -3   3      458.73      379.01     30.32 o 
   2  -3   3    10746.67    11672.86    336.56 o 
   3  -3   3    21845.95    25332.57    729.07 o 
   4  -3   3     2025.84     2178.43     53.95 o 
   5  -3   3       75.67       81.45     19.30 o 
   6  -3   3      112.22      114.24     22.67 o 
   7  -3   3      631.66      643.92     43.46 o 
   8  -3   3     7093.78     7225.98    233.81 o 
   9  -3   3      330.86      336.48     45.65 o 
  10  -3   3     1195.49     1175.69     86.61 o 
  11  -3   3       18.31       49.89     63.07 o 
  12  -3   3       28.39      -35.16    106.33 o 
 -11  -2   3      582.04      540.84     87.91 o 
 -10  -2   3      352.40      313.48     66.56 o 
  -9  -2   3     1241.36     1342.53     73.63 o 
  -8  -2   3      331.99      286.07     42.62 o 
  -7  -2   3       48.42       42.03     29.50 o 
  -6  -2   3     4781.30     4411.88    183.32 o 
  -5  -2   3     3657.59     3597.43    129.12 o 
  -4  -2   3    21905.32    22242.37    491.99 o 
  -3  -2   3     3196.28     3254.99     46.45 o 
  -2  -2   3    18612.21    18935.46    264.18 o 
  -1  -2   3     1607.45     1534.98     51.85 o 
   0  -2   3      549.51      605.18     32.05 o 
   1  -2   3     9145.65     9376.67    219.46 o 
   2  -2   3    24586.16    27581.39    334.24 o 
   3  -2   3     1659.00     1802.09     55.25 o 
   4  -2   3     9276.94    10294.70    385.19 o 
   5  -2   3      651.68      809.11     42.03 o 
   6  -2   3     3494.14     3682.29     56.72 o 
   7  -2   3     1398.70     1431.21     55.76 o 
   8  -2   3     1027.66     1050.36     54.74 o 
   9  -2   3     3120.43     3115.08     84.27 o 
  10  -2   3     1286.76     1350.44     74.63 o 
  11  -2   3     1566.87     1523.51    102.23 o 
  12  -2   3      881.05      813.54    132.52 o 
 -11  -1   3        4.78      -19.90     71.21 o 
 -10  -1   3     3903.76     3870.90    107.95 o 
  -9  -1   3     1449.64     1357.41     69.12 o 
  -8  -1   3     6902.38     6798.92    162.63 o 
  -7  -1   3     1199.56     1259.10     61.14 o 
  -6  -1   3     1201.27     1116.74     47.19 o 
  -5  -1   3       59.00       53.25     17.29 o 
  -4  -1   3      639.39      667.12     27.64 o 
  -3  -1   3     1622.35     1719.78     38.73 o 
  -2  -1   3    11999.91    11944.18    328.21 o 
  -1  -1   3     6062.27     6077.39    105.57 o 
   0  -1   3      635.91      574.91     21.19 o 
   1  -1   3      125.85      145.69     17.63 o 
   2  -1   3       80.20       82.91     11.26 o 
   3  -1   3     5069.62     5073.74    179.40 o 
   4  -1   3     4751.41     4878.99    106.96 o 
   5  -1   3     9269.31     9455.04    134.25 o 
   6  -1   3     6919.97     7654.55    251.92 o 
   7  -1   3     4160.98     4122.31    105.68 o 
   8  -1   3     3100.78     3017.05    122.67 o 
   9  -1   3       70.35       34.37     34.86 o 
  10  -1   3        8.40       16.67     40.45 o 
  11  -1   3      381.36      437.53     69.47 o 
  12  -1   3      281.13      216.33    107.74 o 
 -11   0   3      336.01      325.62     63.92 o 
 -10   0   3       51.68       24.77     46.15 o 
  -9   0   3      420.02      394.13     49.29 o 
  -8   0   3      929.47      911.41     56.35 o 
  -7   0   3      219.70      222.79     33.97 o 
  -6   0   3     5196.19     4831.27    149.08 o 
  -5   0   3       80.81       82.99     16.98 o 
  -4   0   3     8566.30     8550.13    183.35 o 
  -3   0   3    14296.98    14309.81    583.90 o 
  -2   0   3      794.61      774.00     41.64 o 
  -1   0   3    13098.32    12413.94    601.19 o 
   0   0   3     8141.68     7375.50     47.04 o 
   1   0   3    18660.17    17309.90   1252.61 o 
   2   0   3     3513.21     3326.49     95.03 o 
   3   0   3     6917.72     7162.17    131.62 o 
   4   0   3     7016.22     7287.74    380.50 o 
   5   0   3       19.72       15.10     14.66 o 
   6   0   3      720.85      754.58     29.34 o 
   7   0   3     4747.97     4313.74    133.07 o 
   8   0   3     1143.20     1071.49     53.53 o 
   9   0   3     2038.76     1961.42     87.58 o 
  10   0   3      294.65      283.12     47.06 o 
  11   0   3      255.14      133.43     85.99 o 
  12   0   3      663.29      548.57    115.49 o 
 -11   1   3      309.48      270.74     64.62 o 
 -10   1   3     2060.65     2079.54    101.46 o 
  -9   1   3       57.24       42.41     40.54 o 
  -8   1   3      274.97      268.18     41.20 o 
  -7   1   3      330.15      340.20     37.36 o 
  -6   1   3      862.54      801.21     43.86 o 
  -5   1   3    11792.20    12267.83    371.54 o 
  -4   1   3     5903.70     5929.12    257.27 o 
  -3   1   3     6928.89     7039.33    206.34 o 
  -2   1   3      368.77      381.91     18.13 o 
  -1   1   3       17.01       46.26      9.76 o 
   0   1   3      818.29      762.87     21.72 o 
   1   1   3     5702.51     5365.74    145.45 o 
   2   1   3     9056.76     9411.51    358.19 o 
   3   1   3     8730.81     8727.37    230.14 o 
   4   1   3     4808.93     5106.21    106.37 o 
   5   1   3     4532.59     4565.53    109.22 o 
   6   1   3      701.85      629.94     31.70 o 
   7   1   3      611.59      591.23     50.52 o 
   8   1   3     3453.11     3086.15    367.42 o 
   9   1   3     1658.26     1695.52     85.36 o 
  10   1   3     3153.88     3238.36    114.24 o 
  11   1   3     2053.95     1843.41    136.35 o 
  12   1   3      111.79       29.88     95.57 o 
 -11   2   3     1058.99     1075.03    100.11 o 
 -10   2   3      886.69      873.71     66.45 o 
  -9   2   3     1169.15     1293.34     71.95 o 
  -8   2   3     5709.35     5756.80    298.25 o 
  -7   2   3     1540.08     1558.38     59.49 o 
  -6   2   3       82.32       63.01     26.35 o 
  -5   2   3      600.51      639.06     29.05 o 
  -4   2   3      811.45      899.69     40.33 o 
  -3   2   3    10070.53    11092.00    267.74 o 
  -2   2   3     5433.51     6092.80    154.38 o 
  -1   2   3    11789.19    12544.94    219.24 o 
   0   2   3     1017.83     1078.53     48.26 o 
   1   2   3     3391.14     3493.26     79.66 o 
   2   2   3    17726.25    17994.19    424.81 o 
   3   2   3     3206.30     3298.69     53.58 o 
   4   2   3    11620.65    10970.30    239.85 o 
   5   2   3    11263.17    10904.32    167.76 o 
   6   2   3     3964.74     3737.26     58.19 o 
   7   2   3     2061.09     1965.50     73.54 o 
   8   2   3       73.69       48.21     38.74 o 
   9   2   3     1006.70     1038.97     71.80 o 
  10   2   3     1119.39     1169.92     87.23 o 
  11   2   3      177.06      168.20     51.60 o 
  12   2   3     1648.34     1676.35    159.78 o 
 -11   3   3      148.27      184.15     90.05 o 
 -10   3   3      105.01      148.34     64.31 o 
  -9   3   3     1212.74      985.12     85.47 o 
  -8   3   3     1185.70     1143.50     62.06 o 
  -7   3   3     5110.75     5076.44    317.19 o 
  -6   3   3     1257.69     1332.68     54.40 o 
  -5   3   3     5550.27     5525.91    173.55 o 
  -4   3   3      465.51      624.03     27.97 o 
  -3   3   3     5600.51     6695.81    109.13 o 
  -2   3   3     4947.33     4681.55     42.46 o 
  -1   3   3     3857.03     4023.73    118.01 o 
   0   3   3    11960.38    11977.69    515.70 o 
   1   3   3     6755.13     6866.01    276.79 o 
   2   3   3     1898.43     1912.61     56.13 o 
   3   3   3     1440.27     1330.76     39.20 o 
   4   3   3      179.72      175.88     22.27 o 
   5   3   3       24.89       21.79     16.58 o 
   6   3   3     5736.51     5385.82    142.03 o 
   7   3   3      324.25      271.44     64.49 o 
   8   3   3     4003.36     3810.04    102.10 o 
   9   3   3      153.91      120.51     46.03 o 
  10   3   3      611.35      644.87     71.82 o 
  11   3   3      220.38      270.45     69.53 o 
 -10   4   3       59.48       53.86     63.31 o 
  -9   4   3      452.92      375.36     64.80 o 
  -8   4   3      237.26      208.61     50.81 o 
  -7   4   3       81.27       60.60     43.42 o 
  -6   4   3     9673.17     9489.18    298.53 o 
  -5   4   3     6000.85     6229.65    181.13 o 
  -4   4   3     5214.59     5484.94    236.68 o 
  -3   4   3     5684.87     5789.35    148.16 o 
  -2   4   3     3275.66     3567.46     90.67 o 
  -1   4   3     1170.17     1325.94     36.84 o 
   0   4   3     6325.37     7039.84    115.47 o 
   1   4   3     7786.05     8819.92    153.37 o 
   2   4   3    28864.71    29987.31   1244.57 o 
   3   4   3      500.63      551.15     44.31 o 
   4   4   3     5351.21     4842.75     74.95 o 
   5   4   3     2285.09     2120.65     86.95 o 
   6   4   3        3.66        6.17     20.37 o 
   7   4   3     3061.85     2985.68    153.32 o 
   8   4   3     3068.38     2897.83     95.71 o 
   9   4   3     3503.01     3279.33    110.44 o 
  10   4   3     2636.80     2540.20    110.45 o 
  11   4   3      474.95      464.70     78.19 o 
 -10   5   3     1838.25     1731.31    154.47 o 
  -9   5   3     1182.84     1123.31     94.25 o 
  -8   5   3     3012.33     2842.32    112.84 o 
  -7   5   3     1853.23     1870.10     88.54 o 
  -6   5   3       27.45        0.46     41.38 o 
  -5   5   3       54.78       59.33     26.49 o 
  -4   5   3     2605.89     2639.01     95.17 o 
  -3   5   3      452.04      479.70     26.67 o 
  -2   5   3    12790.85    13368.16    115.14 o 
  -1   5   3       29.29       17.49     16.47 o 
   0   5   3     6742.71     7386.25    276.03 o 
   1   5   3     5709.72     5901.83    142.60 o 
   2   5   3     4802.38     4771.26    107.79 o 
   3   5   3    12946.80    12522.67    297.13 o 
   4   5   3     9613.47     9399.28    185.28 o 
   5   5   3     3741.21     3354.13    158.65 o 
   6   5   3     6632.16     6374.39     86.73 o 
   7   5   3      152.89       95.01     37.32 o 
   8   5   3      913.20      811.92     69.36 o 
   9   5   3      793.37      819.54     70.96 o 
  10   5   3       62.96       66.05     57.15 o 
  11   5   3     1896.05     1878.01    117.81 o 
 -10   6   3      134.85        9.64    116.10 o 
  -9   6   3      139.20      107.04     67.72 o 
  -8   6   3     2565.67     2491.62    112.66 o 
  -7   6   3      187.11      150.14     50.90 o 
  -6   6   3     2466.84     2550.03     98.71 o 
  -5   6   3      283.61      271.19     35.12 o 
  -4   6   3      116.06      112.25     28.09 o 
  -3   6   3     9168.71     8967.43    232.43 o 
  -2   6   3     5562.67     5774.42    166.72 o 
  -1   6   3    16901.81    17248.04    912.47 o 
   0   6   3    14204.33    14661.88    388.49 o 
   1   6   3     5278.24     5260.31    180.93 o 
   2   6   3     5495.97     5485.39    254.94 o 
   3   6   3      210.69      170.14     23.05 o 
   4   6   3     1489.98     1420.00     39.55 o 
   5   6   3    11555.66    11073.19    130.25 o 
   6   6   3     1563.53     1526.15     74.03 o 
   7   6   3     3282.67     3249.02    106.76 o 
   8   6   3      367.40      370.52     97.68 o 
   9   6   3       99.89       99.87     53.58 o 
  10   6   3      503.13      459.96     73.39 o 
  11   6   3      566.57      594.96     92.48 o 
  -9   7   3      772.47      767.13     84.03 o 
  -8   7   3       71.11       84.60     58.03 o 
  -7   7   3     5236.77     5223.31    142.00 o 
  -6   7   3     3057.45     3325.49    114.27 o 
  -5   7   3     6044.56     6193.40    101.61 o 
  -4   7   3     4902.01     4873.45     87.91 o 
  -3   7   3      964.38     1007.78     48.74 o 
  -2   7   3     3311.30     3239.51    156.16 o 
  -1   7   3      611.57      621.58     50.89 o 
   0   7   3      177.48      195.69     28.28 o 
   1   7   3     2869.71     2670.77    153.96 o 
   2   7   3     1945.14     2111.81    177.73 o 
   3   7   3     3124.58     3148.88    204.38 o 
   4   7   3       87.90       99.56     27.32 o 
   5   7   3      216.97      212.34     30.86 o 
   6   7   3     1583.88     1573.40     69.21 o 
   7   7   3     2896.45     2815.55     96.80 o 
   8   7   3     3502.03     3597.48    112.71 o 
   9   7   3     4852.85     4804.72    137.85 o 
  10   7   3      398.93      388.68     75.64 o 
  11   7   3     1322.86     1413.95    170.17 o 
  -9   8   3     1449.55     1336.49    156.44 o 
  -8   8   3      933.89     1012.20     93.66 o 
  -7   8   3       89.77       77.70     55.57 o 
  -6   8   3      257.18      338.55     61.07 o 
  -5   8   3     1038.13     1002.27     80.01 o 
  -4   8   3      260.85      259.37     38.18 o 
  -3   8   3     6005.45     6070.84    197.16 o 
  -2   8   3      145.44      175.83     33.32 o 
  -1   8   3     4346.75     4253.16    193.67 o 
   0   8   3      233.93      246.31     30.88 o 
   1   8   3     1876.13     1980.97    206.03 o 
   2   8   3    10198.64    10167.42   1105.48 o 
   3   8   3     8820.41     8729.12    168.12 o 
   4   8   3     4278.56     4246.82    176.80 o 
   5   8   3     7589.84     7356.34    199.02 o 
   6   8   3     1563.97     1515.79     71.93 o 
   7   8   3      455.99      413.58     82.57 o 
   8   8   3      738.60      784.35     74.94 o 
   9   8   3       71.25       26.57     60.77 o 
  10   8   3     1748.50     1852.85    118.79 o 
  -8   9   3      129.66      141.60     72.16 o 
  -7   9   3     1058.62      995.74     89.95 o 
  -6   9   3      143.50      114.35     56.39 o 
  -5   9   3      143.19      180.40     54.94 o 
  -4   9   3     1068.28     1035.80     61.98 o 
  -3   9   3     4428.71     4474.20    143.01 o 
  -2   9   3     4746.78     4811.06    174.55 o 
  -1   9   3     8584.13     8556.60    410.02 o 
   0   9   3     5711.25     5736.29    148.47 o 
   1   9   3     3142.19     3008.55    225.27 o 
   2   9   3       39.86       44.03     45.26 o 
   3   9   3      126.04      114.57     54.69 o 
   4   9   3     3280.91     3172.57    133.45 o 
   5   9   3     1371.89     1354.67     75.22 o 
   6   9   3     3326.63     3538.43    231.01 o 
   7   9   3      859.52      939.44    107.17 o 
   8   9   3      783.01      673.30     79.34 o 
   9   9   3        1.70      -60.10     60.10 o 
  10   9   3      279.11      189.84     82.64 o 
  -7  10   3     1204.51     1364.03    111.01 o 
  -6  10   3     1580.92     1628.38    105.64 o 
  -5  10   3     4111.17     4183.25    234.57 o 
  -4  10   3       20.15       36.33     40.75 o 
  -3  10   3      484.47      479.92     49.34 o 
  -2  10   3      480.29      589.73     70.09 o 
  -1  10   3      282.53      265.75     39.84 o 
   0  10   3     5218.56     5152.43    168.31 o 
   1  10   3     1735.07     1595.18    109.09 o 
   2  10   3     4257.78     4271.67    157.48 o 
   3  10   3       15.52       14.08     54.88 o 
   4  10   3      587.59      602.43     78.22 o 
   5  10   3      358.44      433.03     80.22 o 
   6  10   3     1794.28     2009.80    130.87 o 
   8  10   3     3295.06     3343.29    203.02 o 
   9  10   3      758.17      772.62     91.82 o 
  -6  11   3      989.49     1075.29     98.26 o 
  -5  11   3      328.46      304.54     73.27 o 
  -4  11   3     1398.86     1300.85     79.46 o 
  -3  11   3      346.68      340.02     61.33 o 
  -2  11   3     1965.15     1833.84     96.27 o 
  -1  11   3        1.08      -10.31     46.74 o 
   0  11   3     1110.37     1112.51    100.50 o 
   1  11   3      981.50     1068.29    105.86 o 
   2  11   3     4235.07     4028.64    165.52 o 
   3  11   3     4034.51     3810.68    163.44 o 
   4  11   3     5094.07     5292.23    186.65 o 
   5  11   3     1395.32     1470.49    128.08 o 
   6  11   3     1367.51     1531.96    131.31 o 
   8  11   3        0.17      -69.52    108.87 o 
  -4  12   3       93.19       20.35     66.89 o 
  -3  12   3     2456.17     2489.53    191.47 o 
  -2  12   3     4092.45     3938.41    182.55 o 
  -1  12   3     2325.85     2154.25    135.96 o 
   0  12   3     2301.23     2369.15    146.36 o 
   1  12   3       18.07       18.27     67.50 o 
   2  12   3      717.97      596.30     99.02 o 
   3  12   3     1564.39     1811.06    138.43 o 
   4  12   3      457.61      488.33     94.60 o 
   5  12   3     3985.05     4363.63    189.88 o 
   6  12   3      363.70      347.30     96.18 o 
  -4  13   3      762.02      473.66    117.66 o 
  -3  13   3      184.60      191.88     94.31 o 
  -2  13   3        0.12       30.41     81.80 o 
  -1  13   3     1835.12     1651.28    135.36 o 
   0  13   3      304.97      322.43     96.70 o 
   1  13   3     2344.47     2249.99    154.74 o 
   2  13   3      157.76       70.93     84.33 o 
   3  13   3      406.72      466.39    100.88 o 
   4  13   3      407.79      520.44    102.60 o 
   5  13   3      376.81      234.18    101.37 o 
  -1 -13   4      748.29      779.66    122.23 o 
   0 -13   4     3408.52     3597.76    186.49 o 
   1 -13   4     2029.56     1763.66    157.91 o 
   2 -13   4      272.63      266.49    102.69 o 
  -5 -12   4     1079.16     1221.42    104.06 o 
  -4 -12   4     2941.84     2969.38    130.64 o 
  -3 -12   4      356.91      430.27     77.25 o 
  -2 -12   4      307.09      348.44     92.32 o 
  -1 -12   4       25.76       -2.35     76.85 o 
   0 -12   4     2045.25     1902.03    144.45 o 
   1 -12   4      145.77       44.75     82.17 o 
   2 -12   4     1279.69     1231.73    132.41 o 
   3 -12   4        9.22      -14.83     81.94 o 
   4 -12   4      160.40      174.80     94.46 o 
   5 -12   4      583.32      715.62    132.79 o 
  -6 -11   4       21.46       50.19     56.68 o 
  -5 -11   4      814.26      878.14     86.66 o 
  -4 -11   4     1491.23     1521.17     97.47 o 
  -3 -11   4      418.56      478.10     70.65 o 
  -2 -11   4     1887.12     1990.35    101.72 o 
  -1 -11   4      296.00      348.96     78.95 o 
   0 -11   4      203.43      186.59     73.33 o 
   1 -11   4     3901.24     3750.64    169.79 o 
   2 -11   4      815.83      837.41    104.05 o 
   3 -11   4     3730.17     3549.97    169.68 o 
   4 -11   4     2298.02     2193.50    149.38 o 
   5 -11   4      646.97      616.06    117.79 o 
  -7 -10   4      185.78      147.46     74.62 o 
  -6 -10   4      116.58      145.64     49.80 o 
  -5 -10   4     1112.78     1184.95     87.20 o 
  -4 -10   4      303.64      274.56     58.30 o 
  -3 -10   4     3009.85     3154.35    110.01 o 
  -2 -10   4     2652.81     2624.30    103.08 o 
  -1 -10   4     5938.34     6005.09    654.21 o 
   0 -10   4     1386.51     1267.72     81.19 o 
   1 -10   4     1152.66     1134.97     80.14 o 
   2 -10   4      130.53      111.73     70.78 o 
   3 -10   4      814.76      793.51     94.80 o 
   4 -10   4      928.19      832.43     98.47 o 
   5 -10   4     2235.86     2151.83    103.48 o 
  -8  -9   4      338.30      327.95     81.29 o 
  -7  -9   4     3547.06     3623.26    134.06 o 
  -6  -9   4      393.84      458.79     54.01 o 
  -5  -9   4     2836.06     2937.19     88.33 o 
  -4  -9   4      237.35      258.24     52.45 o 
  -3  -9   4      172.82      231.80     47.87 o 
  -2  -9   4        7.15       11.65     40.19 o 
  -1  -9   4     3264.47     3181.39    288.65 o 
   0  -9   4     2658.10     2640.19    112.18 o 
   1  -9   4     4838.84     4881.89    422.40 o 
   2  -9   4      874.29      768.46     88.73 o 
   3  -9   4     2072.39     1998.33     93.99 o 
   4  -9   4      101.70      131.92     40.40 o 
   5  -9   4        6.49      -13.30     39.08 o 
   7  -9   4      897.75     1151.49    130.60 o 
   8  -9   4     2006.99     2349.39    169.46 o 
   9  -9   4      328.27      345.78    117.72 o 
  -9  -8   4      819.81      859.25     95.21 o 
  -8  -8   4        7.10      -51.60     56.90 o 
  -7  -8   4      140.51      115.83     59.48 o 
  -6  -8   4       45.07       10.01     37.91 o 
  -5  -8   4     2520.82     2664.07     80.82 o 
  -4  -8   4     1582.05     1598.56     83.77 o 
  -3  -8   4     3420.19     3429.33     99.16 o 
  -2  -8   4      175.37      143.81     40.45 o 
  -1  -8   4      251.37      205.56     42.39 o 
   0  -8   4     1530.37     1467.51     72.88 o 
   1  -8   4     1229.02     1228.97     71.21 o 
   2  -8   4     5411.57     5302.84    183.83 o 
   3  -8   4     3706.97     3638.96    105.21 o 
   4  -8   4     3498.41     3492.40    293.56 o 
   5  -8   4      544.16      519.91     40.77 o 
   6  -8   4       15.05       11.31     37.61 o 
   7  -8   4      118.11       64.85     55.89 o 
   8  -8   4     1762.34     1889.77    148.50 o 
   9  -8   4     1050.69     1035.77    130.98 o 
  -9  -7   4     1668.14     1691.04    111.93 o 
  -8  -7   4       93.30       63.48     61.04 o 
  -7  -7   4     1651.39     1642.03     91.34 o 
  -6  -7   4      553.25      652.22     65.76 o 
  -5  -7   4       58.65       34.52     31.60 o 
  -4  -7   4     2829.86     2757.17    128.11 o 
  -3  -7   4     1855.70     1906.45     99.32 o 
  -2  -7   4     7052.65     7126.57    124.67 o 
  -1  -7   4     1503.92     1328.65    142.04 o 
   0  -7   4     2936.43     2903.85    185.36 o 
   1  -7   4       53.55       38.72     32.97 o 
   2  -7   4     1569.50     1361.92    134.46 o 
   3  -7   4     1453.14     1484.72     71.93 o 
   4  -7   4     4944.19     5126.90    200.68 o 
   5  -7   4     1627.60     1697.23     62.30 o 
   6  -7   4     2939.22     3183.73     84.64 o 
   7  -7   4      129.02       79.09     51.68 o 
   8  -7   4       72.97       94.80     62.05 o 
   9  -7   4      656.82      642.69    127.55 o 
  10  -7   4      490.96      509.25    116.85 o 
 -10  -6   4      532.47      576.62     88.51 o 
  -9  -6   4      496.31      463.62     79.00 o 
  -8  -6   4     3870.79     4174.06    134.08 o 
  -7  -6   4      650.18      736.16     67.52 o 
  -6  -6   4     1709.08     1805.27     83.37 o 
  -5  -6   4     1710.93     1670.92     61.86 o 
  -4  -6   4      337.69      320.21     33.34 o 
  -3  -6   4      651.61      689.14     53.47 o 
  -2  -6   4     1169.97     1115.39     80.05 o 
  -1  -6   4      679.24      712.01     52.55 o 
   0  -6   4     8057.69     7847.54    121.16 o 
   1  -6   4     1708.76     1548.98    143.41 o 
   2  -6   4       42.78       40.94     23.04 o 
   3  -6   4      868.16      860.41     52.60 o 
   4  -6   4       22.42      123.49     60.17 o 
   5  -6   4     3598.47     3849.32    132.58 o 
   6  -6   4     4885.83     5227.60     81.45 o 
   7  -6   4     8248.27     8310.09    155.15 o 
   8  -6   4     2651.88     2771.61    108.88 o 
   9  -6   4     1232.13     1212.44     90.81 o 
  10  -6   4     1220.82     1211.28    102.96 o 
 -10  -5   4      552.92      639.54     91.00 o 
  -9  -5   4       28.22       59.81     62.22 o 
  -8  -5   4       78.71       58.42     51.14 o 
  -7  -5   4      263.64      249.54     51.92 o 
  -6  -5   4     2046.78     1798.52     79.78 o 
  -5  -5   4      967.86      990.54     51.73 o 
  -4  -5   4     4290.24     4426.02     78.21 o 
  -3  -5   4      151.45      133.87     30.67 o 
  -2  -5   4     3514.81     3569.14    251.70 o 
  -1  -5   4    13254.72    13191.08    517.20 o 
   0  -5   4     1101.02     1039.60     50.21 o 
   1  -5   4    13934.59    13262.28    165.82 o 
   2  -5   4     4037.10     4112.23    250.92 o 
   3  -5   4    14900.22    16707.27    469.38 o 
   4  -5   4    10695.49    11531.06    128.98 o 
   5  -5   4      834.87      847.35     39.92 o 
   6  -5   4      394.79      415.65     33.86 o 
   7  -5   4     1309.31     1252.31     58.37 o 
   8  -5   4      747.87      707.06     65.86 o 
   9  -5   4     2287.78     2311.82    105.53 o 
  10  -5   4      621.97      687.63    100.06 o 
  11  -5   4      478.15      531.22    131.38 o 
 -10  -4   4     1915.37     1836.71    143.57 o 
  -9  -4   4      243.58      249.69     65.54 o 
  -8  -4   4     1520.61     1388.83     82.12 o 
  -7  -4   4        8.30       26.87     42.66 o 
  -6  -4   4       65.92       37.16     35.08 o 
  -5  -4   4     6464.19     6341.01    466.00 o 
  -4  -4   4     3332.51     3296.92    119.87 o 
  -3  -4   4    14186.35    14676.46    465.32 o 
  -2  -4   4     9563.20     9514.30    286.68 o 
  -1  -4   4     8253.96     8060.67    241.89 o 
   0  -4   4     2157.70     1945.08     89.30 o 
   1  -4   4      758.86      817.87     44.68 o 
   2  -4   4      231.16      290.50     36.79 o 
   3  -4   4    14445.68    15805.38    362.85 o 
   4  -4   4       88.93      145.85     37.40 o 
   5  -4   4     9507.44    10208.24     92.11 o 
   6  -4   4       11.24        1.76     22.42 o 
   7  -4   4      407.52      468.02     41.69 o 
   8  -4   4     1546.07     1537.10     82.49 o 
   9  -4   4      581.23      665.73     70.46 o 
  10  -4   4     2255.79     2407.29    121.05 o 
  11  -4   4     1775.75     1619.78    113.91 o 
 -11  -3   4      610.58      620.22    124.47 o 
 -10  -3   4      254.37      320.05     74.53 o 
  -9  -3   4     4542.60     4430.49    472.67 o 
  -8  -3   4     2305.36     2157.40    129.23 o 
  -7  -3   4     5592.81     5541.22    126.87 o 
  -6  -3   4     2600.60     2612.35     98.68 o 
  -5  -3   4     1834.20     1803.21     45.71 o 
  -4  -3   4      241.10      236.15     21.66 o 
  -3  -3   4     1891.26     2019.38     65.41 o 
  -2  -3   4      940.60      967.95     28.27 o 
  -1  -3   4    13374.05    12753.38     99.64 o 
   0  -3   4       20.20       20.41     18.63 o 
   1  -3   4     5499.32     5473.46    159.42 o 
   2  -3   4     3973.16     4492.71    162.21 o 
   3  -3   4     1148.53     1175.29     37.01 o 
   4  -3   4    13205.94    14692.68    207.50 o 
   5  -3   4      885.53      929.25     36.28 o 
   6  -3   4     7185.58     7429.47    186.63 o 
   7  -3   4     8188.83     8428.86    195.35 o 
   8  -3   4     1135.79     1204.07     59.98 o 
   9  -3   4     2276.35     2321.75     98.28 o 
  10  -3   4       38.81       39.72     53.99 o 
  11  -3   4        6.55      -49.94     59.70 o 
 -11  -2   4     1560.58     1496.29    136.07 o 
 -10  -2   4       10.89       26.62     60.96 o 
  -9  -2   4       17.69       19.09     50.69 o 
  -8  -2   4       32.48       30.94     37.42 o 
  -7  -2   4     2434.96     2338.32     78.09 o 
  -6  -2   4     1968.82     1920.26     59.59 o 
  -5  -2   4     8786.28     8587.41    206.01 o 
  -4  -2   4      431.45      428.82     24.79 o 
  -3  -2   4     4609.55     4630.24    106.03 o 
  -2  -2   4     3436.85     3575.39     56.39 o 
  -1  -2   4     9781.46    10023.90    177.23 o 
   0  -2   4    10072.57     9174.45    524.13 o 
   1  -2   4     2670.76     2434.67    209.01 o 
   2  -2   4    12630.94    13161.89    752.04 o 
   3  -2   4    10259.86    10741.62    164.39 o 
   4  -2   4     7650.78     8770.80    208.37 o 
   5  -2   4      410.03      434.28     26.55 o 
   6  -2   4     1043.88     1047.75     45.25 o 
   7  -2   4      133.74      126.41     31.15 o 
   8  -2   4     5468.77     5571.29     97.61 o 
   9  -2   4      400.41      465.26     80.66 o 
  10  -2   4     2057.35     2057.79     99.08 o 
  11  -2   4       71.36        4.03     86.56 o 
  12  -2   4      101.21       80.52    104.29 o 
 -11  -1   4     1107.38     1201.05    107.42 o 
 -10  -1   4      235.00      167.06     68.08 o 
  -9  -1   4     2233.63     2302.74     90.28 o 
  -8  -1   4     1073.85     1013.55     59.74 o 
  -7  -1   4     1294.64     1291.70     97.32 o 
  -6  -1   4     7951.92     7647.78    297.38 o 
  -5  -1   4     3668.68     3567.41    121.72 o 
  -4  -1   4    22173.44    21477.02    623.82 o 
  -3  -1   4    12106.87    11521.25    491.14 o 
  -2  -1   4    11070.67    10770.35    123.38 o 
  -1  -1   4     5055.06     4759.12     81.27 o 
   0  -1   4     3398.75     3457.78     74.60 o 
   1  -1   4     1650.85     1638.55     29.20 o 
   2  -1   4    13266.37    13541.11    379.32 o 
   3  -1   4     2184.71     2290.87     38.31 o 
   4  -1   4    13698.95    14024.49    334.82 o 
   5  -1   4     1400.30     1500.00     42.11 o 
   6  -1   4     1570.26     1563.13     42.34 o 
   7  -1   4      388.71      387.94     35.22 o 
   8  -1   4      119.73      136.34     34.65 o 
   9  -1   4     2028.31     2191.46     91.91 o 
  10  -1   4     1507.25     1522.32    121.68 o 
  11  -1   4     1687.75     1725.34    148.44 o 
  12  -1   4     1262.36      986.29    138.15 o 
 -11   0   4      171.45      201.19     65.38 o 
 -10   0   4     2797.34     2705.91    122.87 o 
  -9   0   4      478.38      460.55     53.55 o 
  -8   0   4     9769.06     9468.12    380.70 o 
  -7   0   4     3847.98     3826.22    149.51 o 
  -6   0   4     1517.94     1518.82     64.25 o 
  -5   0   4     1610.01     1645.00     63.50 o 
  -4   0   4     2474.29     2488.88     63.87 o 
  -3   0   4      872.90      942.05     32.62 o 
  -2   0   4    23613.03    22919.00    571.25 o 
  -1   0   4     5713.88     5674.19     79.13 o 
   0   0   4    16063.03    14666.30    345.23 o 
   1   0   4        0.21       -0.31     14.86 o 
   2   0   4      382.35      409.97     30.91 o 
   3   0   4     3032.97     2744.53     65.08 o 
   4   0   4     5025.24     5093.06     99.28 o 
   5   0   4     7896.05     7662.48    246.20 o 
   6   0   4     3045.89     3060.25    158.99 o 
   7   0   4     3119.29     3136.48     84.14 o 
   8   0   4     2436.76     2450.68     85.22 o 
   9   0   4       79.04       43.25     43.21 o 
  10   0   4       78.25       71.67     63.55 o 
  11   0   4      843.43      909.77    120.53 o 
  12   0   4       47.98       72.29     96.09 o 
 -11   1   4      441.39      493.51     69.54 o 
 -10   1   4      240.38      180.16     57.30 o 
  -9   1   4        2.09      -27.26     41.02 o 
  -8   1   4     1010.17      876.74     58.90 o 
  -7   1   4     1944.99     1884.88     66.20 o 
  -6   1   4     3446.27     3262.07    187.15 o 
  -5   1   4      844.04      828.54     32.49 o 
  -4   1   4     7666.39     7647.02    331.18 o 
  -3   1   4     8260.68     8689.85    397.98 o 
  -2   1   4     4757.66     4933.94     89.58 o 
  -1   1   4     9757.69     9899.58    260.49 o 
   0   1   4     9701.64     9024.31    188.55 o 
   1   1   4    18737.43    18457.40     91.65 o 
   2   1   4    14343.46    14509.76    113.17 o 
   3   1   4     1427.94     1422.61     30.74 o 
   4   1   4     7019.37     6954.86    143.92 o 
   5   1   4      141.32      124.47     19.69 o 
   6   1   4        1.29        0.49     19.79 o 
   7   1   4     5024.70     4465.24    220.67 o 
   8   1   4       32.46       -7.72     38.05 o 
   9   1   4     1525.05     1480.22     80.28 o 
  10   1   4      171.13      187.83     67.57 o 
  11   1   4        2.26       11.99     79.15 o 
  12   1   4      219.29      247.33    108.99 o 
 -11   2   4       85.72       61.15     89.21 o 
 -10   2   4     1493.42     1649.98    111.71 o 
  -9   2   4      141.88      182.28     45.72 o 
  -8   2   4       33.16       27.76     34.28 o 
  -7   2   4     1362.18     1396.02     69.56 o 
  -6   2   4      663.93      695.27     45.26 o 
  -5   2   4     9956.07    10257.97    410.55 o 
  -4   2   4     8155.79     8864.72    422.34 o 
  -3   2   4     7325.30     7427.63    198.20 o 
  -2   2   4     1266.91     1160.34     49.22 o 
  -1   2   4      393.10      447.99     20.13 o 
   0   2   4     7484.11     7009.57    151.01 o 
   1   2   4     6828.17     6866.94    138.75 o 
   2   2   4     7679.16     8491.74    248.61 o 
   3   2   4     9635.46     9281.24    142.56 o 
   4   2   4     1367.13     1382.91     81.92 o 
   5   2   4     1819.12     1681.47     36.55 o 
   6   2   4     1411.61     1400.42     56.12 o 
   7   2   4     1037.89      927.59     65.79 o 
   8   2   4     2047.59     1950.33     81.33 o 
   9   2   4     4039.70     3964.81    111.88 o 
  10   2   4     3316.23     3472.69    163.28 o 
  11   2   4     2726.32     2768.67    165.03 o 
  12   2   4      464.70      355.50    111.69 o 
 -11   3   4     1187.84     1024.06    145.22 o 
 -10   3   4      584.22      562.04    101.29 o 
  -9   3   4     1320.57     1271.98     95.68 o 
  -8   3   4     3199.40     3090.85    130.33 o 
  -7   3   4     1965.30     2017.67     69.52 o 
  -6   3   4     1175.94     1182.71     86.58 o 
  -5   3   4      667.53      711.35     32.46 o 
  -4   3   4      218.46      270.25     21.56 o 
  -3   3   4     3857.93     3946.65     90.06 o 
  -2   3   4     1725.40     1886.78     31.91 o 
  -1   3   4    21024.59    21822.40    526.89 o 
   0   3   4        1.70        3.01     10.31 o 
   1   3   4      441.13      470.89     25.77 o 
   2   3   4    20543.88    21329.25    317.96 o 
   3   3   4    11555.37    12646.35    215.13 o 
   4   3   4    18151.57    17466.50    920.80 o 
   5   3   4    17024.61    16691.75    222.56 o 
   6   3   4     5021.37     4698.55     69.77 o 
   7   3   4     8852.91     8701.36    238.84 o 
   8   3   4       18.52       16.30     39.34 o 
   9   3   4      993.65      984.53     74.94 o 
  10   3   4      662.73      747.81    104.71 o 
  11   3   4      429.23      359.87     95.19 o 
 -10   4   4       25.79       56.16     65.25 o 
  -9   4   4      887.23      928.77     85.87 o 
  -8   4   4      292.08      263.28     57.80 o 
  -7   4   4     5440.88     5544.24    136.33 o 
  -6   4   4      277.51      222.70     45.52 o 
  -5   4   4     5119.58     5083.72    154.11 o 
  -4   4   4     1016.62     1068.53     34.82 o 
  -3   4   4      131.67      153.01     18.08 o 
  -2   4   4    10772.64    10822.94    182.41 o 
  -1   4   4    16141.19    16595.95    658.04 o 
   0   4   4    16660.75    17364.28    301.63 o 
   1   4   4    22229.08    23342.08    571.31 o 
   2   4   4     3625.76     3610.70    177.76 o 
   3   4   4     3214.58     2857.82    143.60 o 
   4   4   4      186.13      148.39     25.62 o 
   5   4   4        0.15       -2.79     22.74 o 
   6   4   4     8391.88     8050.54    309.12 o 
   7   4   4      249.59      275.36     42.42 o 
   8   4   4     4811.50     4771.55    114.70 o 
   9   4   4      231.95      177.55     52.77 o 
  10   4   4      580.65      523.64     69.54 o 
  11   4   4       66.71      126.92     81.03 o 
 -10   5   4      107.73       92.06     71.57 o 
  -9   5   4      212.36      260.67     69.53 o 
  -8   5   4      254.34      219.32     58.60 o 
  -7   5   4      611.73      606.98     65.49 o 
  -6   5   4     6409.39     6034.59    180.38 o 
  -5   5   4     4917.56     4904.02    116.87 o 
  -4   5   4     2894.23     3042.79    110.81 o 
  -3   5   4     7650.19     7759.94    190.74 o 
  -2   5   4     1737.05     1715.44     50.89 o 
  -1   5   4     1921.85     1932.87     48.13 o 
   0   5   4     4906.17     5004.94     71.09 o 
   1   5   4       17.09       19.93     12.80 o 
   2   5   4     9228.22     9156.34    181.84 o 
   3   5   4     4736.04     5143.08     91.36 o 
   4   5   4     7320.46     7394.53    249.65 o 
   5   5   4      707.80      624.84     45.79 o 
   6   5   4      194.50      188.41     28.67 o 
   7   5   4      222.99      234.27     43.40 o 
   8   5   4     2461.86     2360.09     96.58 o 
   9   5   4     4172.54     4162.74    122.52 o 
  10   5   4     3111.35     3187.98    122.74 o 
  11   5   4       55.77       87.89     88.04 o 
  -9   6   4     1337.27     1401.04    108.41 o 
  -8   6   4     1782.38     1858.77    184.13 o 
  -7   6   4     1091.66     1204.11     85.78 o 
  -6   6   4       82.13       67.80     47.44 o 
  -5   6   4      425.25      361.53     38.53 o 
  -4   6   4     3740.89     3766.07     76.32 o 
  -3   6   4       67.72       57.36     25.85 o 
  -2   6   4     8452.97     8548.30    110.25 o 
  -1   6   4     2108.14     2187.59    101.97 o 
   0   6   4     3772.63     3746.53    156.65 o 
   1   6   4     1377.03     1325.12     76.86 o 
   2   6   4     2717.80     2672.06    147.53 o 
   3   6   4     6981.59     7137.34    110.75 o 
   4   6   4    11496.50    10997.77    135.05 o 
   5   6   4     3302.49     3158.37     77.88 o 
   6   6   4     4166.84     4184.46    108.87 o 
   7   6   4     3076.87     2943.94     93.88 o 
   8   6   4       23.24       24.36     44.75 o 
   9   6   4     1285.17     1190.88     82.67 o 
  10   6   4      304.31      254.83     69.80 o 
  11   6   4     2507.01     2742.45    179.43 o 
  -9   7   4      325.22      310.10     82.60 o 
  -8   7   4     2742.00     2491.72    119.67 o 
  -7   7   4      336.57      378.47     65.90 o 
  -6   7   4     1806.60     1833.89    149.70 o 
  -5   7   4       99.75       56.91     44.39 o 
  -4   7   4      277.14      269.55     36.61 o 
  -3   7   4     3077.28     2983.10    104.26 o 
  -2   7   4     4380.41     4356.26    130.79 o 
  -1   7   4     9860.25     9616.67    220.67 o 
   0   7   4    12726.49    13029.69    696.57 o 
   1   7   4     3458.75     3539.18    171.91 o 
   2   7   4     5507.45     5281.48    307.67 o 
   3   7   4       35.13       20.15     22.88 o 
   4   7   4       18.42       16.14     24.61 o 
   5   7   4     3581.70     3547.34     73.16 o 
   6   7   4     2146.73     2049.80     91.14 o 
   7   7   4     5226.34     4981.72    119.62 o 
   8   7   4     1844.93     1734.94     99.95 o 
   9   7   4      441.66      407.31     70.13 o 
  10   7   4       13.95      -20.25     62.03 o 
  11   7   4      148.08      137.76    115.85 o 
  -8   8   4      937.15      989.18     95.72 o 
  -7   8   4     2655.30     2559.17    120.77 o 
  -6   8   4     3021.00     3033.49    117.55 o 
  -5   8   4     6491.07     6770.16    546.05 o 
  -4   8   4     4729.91     4678.49    247.46 o 
  -3   8   4     1167.37     1173.15     82.67 o 
  -2   8   4     2625.35     2621.99     97.10 o 
  -1   8   4     1153.25     1207.02     61.24 o 
   0   8   4       21.61       15.39     21.15 o 
   1   8   4     7964.80     7517.78    558.25 o 
   2   8   4     2085.38     2019.37    150.10 o 
   3   8   4     4223.36     4338.40    215.41 o 
   4   8   4     1009.06     1022.61     50.14 o 
   5   8   4      689.97      642.25     53.09 o 
   6   8   4      369.38      371.52     51.15 o 
   7   8   4     1321.67     1211.48    115.25 o 
   8   8   4     1204.12     1205.31     92.50 o 
   9   8   4     2429.73     2544.46    118.26 o 
  10   8   4      920.75      972.46     95.76 o 
  -7   9   4        0.07       18.44     65.56 o 
  -6   9   4        2.27        0.85     55.83 o 
  -5   9   4      285.51      307.90     60.41 o 
  -4   9   4     3220.89     3076.82    239.99 o 
  -3   9   4     1879.50     1876.82     69.62 o 
  -2   9   4     1881.82     1824.34     80.70 o 
  -1   9   4     4272.98     4364.07    179.75 o 
   0   9   4      268.63      302.30     37.32 o 
   1   9   4       60.14       56.77     36.27 o 
   2   9   4     1379.05     1287.59    123.46 o 
   3   9   4     3780.26     3540.39    139.63 o 
   4   9   4     1000.88     1097.95     95.90 o 
   5   9   4     8074.39     8142.23    203.07 o 
   6   9   4      764.60      804.68     92.07 o 
   7   9   4     2318.23     2351.29     98.26 o 
   8   9   4      347.59      311.83     71.29 o 
   9   9   4       14.18       43.47     72.73 o 
  10   9   4      828.33     1028.79    108.41 o 
  -7  10   4     1624.67     1643.35    164.87 o 
  -6  10   4      332.74      342.08     72.88 o 
  -5  10   4        8.60      -25.60     56.00 o 
  -4  10   4        7.36        4.33     41.78 o 
  -3  10   4      756.45      810.95     57.21 o 
  -2  10   4     4332.71     4237.70    142.75 o 
  -1  10   4     5869.22     5958.82    209.28 o 
   0  10   4     2398.75     2318.50    232.22 o 
   1  10   4     3395.69     3510.23    145.82 o 
   2  10   4      568.41      565.48     76.19 o 
   3  10   4     1422.31     1425.28    111.72 o 
   4  10   4     1038.19     1073.49    105.37 o 
   5  10   4       68.27       46.74     67.96 o 
   6  10   4     2205.63     2140.41    135.20 o 
   7  10   4      437.17      527.60     92.36 o 
   8  10   4      137.51       98.84    107.60 o 
   9  10   4        0.98      -10.58    118.56 o 
  -6  11   4     1341.50     1474.21    178.44 o 
  -5  11   4     2545.04     2667.12    143.41 o 
  -4  11   4      559.56      539.51     60.02 o 
  -3  11   4      939.61      992.17     67.56 o 
  -2  11   4      558.27      541.53     67.02 o 
  -1  11   4      120.60      101.43     52.85 o 
   0  11   4     1061.35     1090.40    110.07 o 
   1  11   4     1138.77      876.82    106.41 o 
   2  11   4     2442.68     2431.44    134.43 o 
   3  11   4       61.75       29.51     60.52 o 
   4  11   4       69.87       46.49     71.05 o 
   5  11   4       34.62       15.75     73.75 o 
   6  11   4     2289.27     2491.10    157.26 o 
   7  11   4      869.14      994.83    125.07 o 
  -5  12   4      107.55      176.16    117.15 o 
  -4  12   4     2701.19     2527.28    123.40 o 
  -3  12   4       43.66        4.60     57.39 o 
  -2  12   4     1150.54     1110.07     94.63 o 
  -1  12   4        0.27       50.02     66.27 o 
   0  12   4      434.84      315.03     89.39 o 
   1  12   4      954.95      994.56    111.33 o 
   2  12   4     2759.76     2555.85    154.85 o 
   3  12   4     1536.33     1554.84    126.82 o 
   4  12   4     5784.98     6139.93    216.59 o 
   5  12   4      402.99      338.47     99.32 o 
   6  12   4     1965.89     2031.92    159.01 o 
   7  12   4       40.43       -2.22     95.72 o 
  -3  13   4      653.03      646.93    118.07 o 
  -2  13   4     3465.27     3608.44    141.45 o 
  -1  13   4     1725.58     1745.48    153.10 o 
   0  13   4     2039.75     1796.11    152.44 o 
   1  13   4       22.09       19.86     84.68 o 
   2  13   4     1220.73     1144.32    128.14 o 
   3  13   4      373.57      331.91    102.96 o 
   4  13   4      154.35      156.73     96.64 o 
   5  13   4      982.60      978.03    134.49 o 
  -5 -12   5      133.10      125.64    107.24 o 
  -4 -12   5      929.47     1117.06     99.96 o 
  -3 -12   5      623.15      682.74     87.78 o 
  -2 -12   5     2720.86     2847.40    267.85 o 
  -1 -12   5     2570.46     2642.77    166.34 o 
   0 -12   5     3055.71     3023.57    167.22 o 
   1 -12   5     1596.52     1444.60    141.93 o 
   2 -12   5      462.71      387.24    104.09 o 
   3 -12   5        6.58        5.33     84.95 o 
   4 -12   5      462.61      524.38    114.48 o 
   5 -12   5      184.41      159.64    120.40 o 
  -6 -11   5     3525.30     3875.49    210.95 o 
  -5 -11   5     1593.97     1721.30     90.93 o 
  -4 -11   5     1818.44     1972.38    111.79 o 
  -3 -11   5     1080.54     1100.27     88.59 o 
  -2 -11   5      559.58      460.35     67.14 o 
  -1 -11   5       31.67       37.75     76.75 o 
   0 -11   5     1077.62     1133.23     89.84 o 
   1 -11   5      297.44      283.22     66.90 o 
   2 -11   5     1143.32     1240.43    127.48 o 
   3 -11   5      248.61      210.48     85.04 o 
   4 -11   5       72.34       75.21     86.17 o 
   5 -11   5      292.21      225.93    100.25 o 
  -7 -10   5       49.40       37.98     70.67 o 
  -6 -10   5       75.05      121.04     64.18 o 
  -5 -10   5       73.49      125.98     49.55 o 
  -4 -10   5     1615.12     1733.31     98.57 o 
  -3 -10   5      431.81      559.37     68.08 o 
  -2 -10   5     1571.75     1569.29     92.53 o 
  -1 -10   5        3.09       13.49     48.27 o 
   0 -10   5       19.90        3.30     47.22 o 
   1 -10   5     2123.01     1963.51    169.65 o 
   2 -10   5     1337.71     1309.29     92.97 o 
   3 -10   5     4110.96     4158.03    132.97 o 
   4 -10   5     2531.42     2489.51    165.36 o 
   5 -10   5     1625.23     1299.77    135.36 o 
  -7  -9   5        8.60      -17.92     65.55 o 
  -6  -9   5      903.98     1002.18     85.81 o 
  -5  -9   5     1459.87     1378.86     73.62 o 
  -4  -9   5      181.70      220.13     54.57 o 
  -3  -9   5     3154.17     3525.25    203.95 o 
  -2  -9   5     3741.03     3697.39    121.10 o 
  -1  -9   5     6599.34     6665.10    356.03 o 
   0  -9   5     1971.37     2011.50     91.54 o 
   1  -9   5      896.08      917.81     71.79 o 
   2  -9   5      154.80      137.78     49.42 o 
   3  -9   5      413.24      405.57     62.04 o 
   4  -9   5     2064.52     1838.82    104.87 o 
   5  -9   5     2627.47     2566.05    117.04 o 
   6  -9   5      689.34      524.88    121.53 o 
   8  -9   5      194.51       75.11     91.38 o 
  -8  -8   5      754.01      784.35    109.34 o 
  -7  -8   5     2679.76     2786.76    130.55 o 
  -6  -8   5     1574.38     1735.92    108.43 o 
  -5  -8   5     2866.04     3057.70     87.08 o 
  -4  -8   5      188.00      170.32     40.43 o 
  -3  -8   5       53.05       45.06     37.03 o 
  -2  -8   5      475.06      447.41     52.14 o 
  -1  -8   5     3904.33     3700.50    102.80 o 
   0  -8   5     2836.64     2845.28     93.20 o 
   1  -8   5     6936.48     6757.63    232.68 o 
   2  -8   5     1653.80     1591.79     80.24 o 
   3  -8   5     2662.85     2695.65     96.95 o 
   4  -8   5       52.14        3.03     34.31 o 
   5  -8   5      177.64      127.52     53.86 o 
   6  -8   5      940.51      964.56    150.91 o 
   7  -8   5     2383.35     2506.76    114.77 o 
   8  -8   5     1701.51     1896.74    117.70 o 
   9  -8   5     1342.97     1302.01    152.71 o 
  -9  -7   5      401.55      430.73     82.54 o 
  -8  -7   5        3.87        1.87     60.58 o 
  -7  -7   5      632.33      510.20     70.97 o 
  -6  -7   5     1315.17     1241.37     82.14 o 
  -5  -7   5     2630.96     2845.89    135.84 o 
  -4  -7   5     3795.81     3806.12    106.38 o 
  -3  -7   5     6758.70     6728.02    130.14 o 
  -2  -7   5      299.61      297.26     46.64 o 
  -1  -7   5     1595.81     1448.15    107.45 o 
   0  -7   5      313.69      372.71     46.71 o 
   1  -7   5      712.30      749.29     60.89 o 
   2  -7   5     3628.65     3505.49    228.17 o 
   3  -7   5     2991.05     2928.24    162.24 o 
   4  -7   5     7010.21     7305.11    233.53 o 
   5  -7   5     3060.56     3172.52    241.39 o 
   6  -7   5      408.50      482.65     48.67 o 
   7  -7   5       30.79        6.64     50.08 o 
   8  -7   5      611.43      674.54    124.22 o 
   9  -7   5      158.90      104.47     71.30 o 
  10  -7   5     1050.32     1020.89    159.56 o 
  -9  -6   5     2221.08     2249.86    131.83 o 
  -8  -6   5      970.68     1045.00     88.24 o 
  -7  -6   5     1608.25     1691.15     95.53 o 
  -6  -6   5        3.51      -11.10     39.89 o 
  -5  -6   5       36.04       37.22     30.45 o 
  -4  -6   5     2965.89     3091.53     75.95 o 
  -3  -6   5     2573.90     2522.46     83.93 o 
  -2  -6   5     7041.88     6452.17    352.25 o 
  -1  -6   5     7157.13     6846.65    120.14 o 
   0  -6   5     1432.45     1243.43     64.18 o 
   1  -6   5     2689.27     2478.08     80.97 o 
   2  -6   5       65.28       74.39     34.88 o 
   3  -6   5       16.69      -15.99     33.68 o 
   4  -6   5     5089.89     5366.96    213.82 o 
   5  -6   5      359.88      324.20     32.36 o 
   6  -6   5     3248.19     3451.15     89.50 o 
   7  -6   5       18.90       27.72     48.84 o 
   8  -6   5      129.76       85.19     54.87 o 
   9  -6   5      109.06      206.41     67.19 o 
  10  -6   5      706.32      715.68     87.14 o 
 -10  -5   5      227.35      236.41     94.37 o 
  -9  -5   5      215.99      209.37     65.64 o 
  -8  -5   5     3104.01     3172.15    119.62 o 
  -7  -5   5      989.26      963.54     80.68 o 
  -6  -5   5     3936.19     3839.42    110.51 o 
  -5  -5   5     2772.44     2853.33     73.30 o 
  -4  -5   5      350.09      365.03     34.60 o 
  -3  -5   5       33.49       41.21     26.02 o 
  -2  -5   5     7728.12     7436.74    119.87 o 
  -1  -5   5       28.50       11.72     26.57 o 
   0  -5   5     6656.68     6283.30    266.59 o 
   1  -5   5      365.83      349.37     40.04 o 
   2  -5   5     3020.18     2923.79     81.90 o 
   3  -5   5     1760.46     1744.21    158.34 o 
   4  -5   5      388.42      383.29     28.43 o 
   5  -5   5      291.50      266.43     28.73 o 
   6  -5   5     4620.21     5011.98    149.84 o 
   7  -5   5     5943.50     6028.02    140.86 o 
   8  -5   5     2008.26     1999.79     92.45 o 
   9  -5   5      903.69      900.64     82.40 o 
  10  -5   5     1113.15     1149.84     98.12 o 
  11  -5   5       26.28      -43.50    116.42 o 
 -10  -4   5      590.53      621.18     87.00 o 
  -9  -4   5      345.42      301.30     70.17 o 
  -8  -4   5        1.59      -40.37     49.14 o 
  -7  -4   5       17.00        9.59     43.09 o 
  -6  -4   5     3329.40     3365.13    103.15 o 
  -5  -4   5      677.88      625.59     48.22 o 
  -4  -4   5     2689.90     2582.24     82.96 o 
  -3  -4   5       13.54       11.93     21.85 o 
  -2  -4   5      125.48      104.26     17.25 o 
  -1  -4   5     7975.80     7754.53    118.85 o 
   0  -4   5     1624.55     1441.45     58.40 o 
   1  -4   5     8316.30     7507.42    676.13 o 
   2  -4   5    13456.94    13531.96   1031.20 o 
   3  -4   5     2816.95     2920.27    128.86 o 
   4  -4   5    21092.44    22533.47    561.85 o 
   5  -4   5      582.00      654.68     36.34 o 
   6  -4   5     1361.62     1446.06     57.94 o 
   7  -4   5     1008.14     1069.69     68.99 o 
   8  -4   5        5.81        0.42     39.58 o 
   9  -4   5     1442.23     1495.83     87.80 o 
  10  -4   5      309.21      365.61     70.12 o 
  11  -4   5      552.88      501.35    134.72 o 
 -10  -3   5     2507.11     2426.29    166.43 o 
  -9  -3   5        5.65        9.78     57.79 o 
  -8  -3   5     2464.82     2514.80    104.83 o 
  -7  -3   5      198.23      194.58     49.07 o 
  -6  -3   5      443.65      409.71     51.73 o 
  -5  -3   5     6548.19     6515.82    235.22 o 
  -4  -3   5     4230.70     4225.79    134.89 o 
  -3  -3   5     9259.58     8979.28    388.66 o 
  -2  -3   5    11449.59    11728.40    293.66 o 
  -1  -3   5     8752.13     8290.12    326.34 o 
   0  -3   5     7339.94     6525.27    147.57 o 
   1  -3   5      552.36      608.09     42.58 o 
   2  -3   5      416.13      492.22     42.35 o 
   3  -3   5     3222.67     3376.31    114.94 o 
   4  -3   5     1172.41     1218.37     42.21 o 
   5  -3   5     3118.35     3123.90     73.40 o 
   6  -3   5      110.11       86.92     37.69 o 
   7  -3   5        5.76        1.13     33.98 o 
   8  -3   5       84.14       51.94     43.72 o 
   9  -3   5      561.48      673.82     66.35 o 
  10  -3   5     1062.82     1157.62    135.09 o 
  11  -3   5     1480.33     1516.80    162.57 o 
 -11  -2   5      219.54      323.69    116.20 o 
 -10  -2   5      237.64      320.28     78.52 o 
  -9  -2   5     2051.37     2080.15    136.10 o 
  -8  -2   5     2190.22     2112.68     95.33 o 
  -7  -2   5     6032.90     6055.41    104.26 o 
  -6  -2   5     9177.23     9106.74    188.84 o 
  -5  -2   5     1378.96     1407.23     47.24 o 
  -4  -2   5     3355.01     3333.00     66.43 o 
  -3  -2   5      883.15      784.08     31.55 o 
  -2  -2   5      100.77      110.84     16.88 o 
  -1  -2   5    10934.97    10263.63    227.79 o 
   0  -2   5       13.38       26.57     12.79 o 
   1  -2   5      462.56      318.90     31.15 o 
   2  -2   5      425.39      491.23     56.94 o 
   3  -2   5      413.36      417.63     24.19 o 
   4  -2   5     8335.34     8458.24    393.18 o 
   5  -2   5     4754.92     4839.21     88.83 o 
   6  -2   5     2744.88     2600.48     70.86 o 
   7  -2   5     4508.56     4668.78    159.12 o 
   8  -2   5     1313.02     1231.89    107.34 o 
   9  -2   5     1214.33     1169.17    109.53 o 
  10  -2   5      112.58        6.90     78.09 o 
  11  -2   5       24.78      -19.46     91.68 o 
 -11  -1   5      807.18      862.59    142.70 o 
 -10  -1   5      641.68      630.43    122.03 o 
  -9  -1   5       44.19       -4.67     45.59 o 
  -8  -1   5      844.24      780.36     57.78 o 
  -7  -1   5     3484.63     3281.10    140.61 o 
  -6  -1   5     1573.12     1594.16     70.62 o 
  -5  -1   5     3765.30     3606.33    108.63 o 
  -4  -1   5       28.26       32.94     18.56 o 
  -3  -1   5     3998.07     3757.91    165.02 o 
  -2  -1   5     5695.90     5586.81    108.37 o 
  -1  -1   5     1556.00     1522.33     33.62 o 
   0  -1   5     6535.16     5799.65    143.50 o 
   1  -1   5     6390.63     5830.41    316.52 o 
   2  -1   5     2021.95     1752.50     60.35 o 
   3  -1   5     8434.52     8015.58    207.68 o 
   4  -1   5     1092.73     1112.97     36.13 o 
   5  -1   5      253.21      264.90     26.18 o 
   6  -1   5     1622.54     1542.07     90.07 o 
   7  -1   5      539.30      472.35     62.98 o 
   8  -1   5     2939.13     2914.98    136.07 o 
   9  -1   5      857.19      810.42     95.41 o 
  10  -1   5     1236.43     1260.08    116.26 o 
  11  -1   5       31.48      -32.83     80.14 o 
 -11   0   5      505.87      509.65    122.61 o 
 -10   0   5      101.31       97.57     55.14 o 
  -9   0   5     1960.39     1997.36     84.00 o 
  -8   0   5       78.75       61.17     39.58 o 
  -7   0   5     1322.69     1318.07     64.44 o 
  -6   0   5       65.10       63.58     30.98 o 
  -5   0   5     3371.23     3338.28    111.85 o 
  -4   0   5     8279.09     8112.97    164.65 o 
  -3   0   5    10717.29    10311.30    405.14 o 
  -2   0   5     1459.93     1270.55     37.33 o 
  -1   0   5     4211.35     3824.02     91.76 o 
   0   0   5     3515.63     3504.42     46.87 o 
   1   0   5      175.09      132.45     13.90 o 
   2   0   5    16557.41    16156.00    840.39 o 
   3   0   5     2761.98     2928.63     65.93 o 
   4   0   5    11930.77    11981.52    174.15 o 
   5   0   5      201.35      207.92     24.13 o 
   6   0   5      853.74      800.30     40.83 o 
   7   0   5      130.77      160.30     38.36 o 
   8   0   5      653.08      654.32     80.30 o 
   9   0   5     1218.22     1262.38    110.84 o 
  10   0   5     3864.94     3833.62    176.25 o 
  11   0   5     1107.28     1084.98    126.93 o 
 -11   1   5       46.90       90.02    121.10 o 
 -10   1   5     1130.97     1136.27     98.29 o 
  -9   1   5     1223.86     1217.67     76.82 o 
  -8   1   5     3353.93     3246.32    205.78 o 
  -7   1   5     2969.49     3040.97     83.79 o 
  -6   1   5     1355.33     1351.82     56.21 o 
  -5   1   5     2590.88     2536.73     62.85 o 
  -4   1   5     2448.84     2447.23     56.78 o 
  -3   1   5      402.01      469.72     28.22 o 
  -2   1   5     7878.28     7489.49    272.80 o 
  -1   1   5    13642.15    14075.05    236.15 o 
   0   1   5    16971.88    16433.67    273.12 o 
   1   1   5     1570.79     1645.25     49.89 o 
   2   1   5      460.54      537.12     71.74 o 
   3   1   5     5900.92     5667.38    164.43 o 
   4   1   5     5492.45     5573.87     94.70 o 
   5   1   5     5412.37     5334.77    121.65 o 
   6   1   5     8453.55     8268.26    371.84 o 
   7   1   5     2614.27     2386.45     77.71 o 
   8   1   5     3921.04     3586.15    143.79 o 
   9   1   5       40.81       22.24     62.67 o 
  10   1   5       33.96      -49.63     69.81 o 
  11   1   5      837.39      868.83    117.68 o 
 -11   2   5      622.78      491.17    124.26 o 
 -10   2   5       12.72      -37.45     66.17 o 
  -9   2   5       88.70       82.99     57.34 o 
  -8   2   5     1437.03     1333.45     69.36 o 
  -7   2   5     1304.99     1247.68     59.81 o 
  -6   2   5     5915.06     6175.99    275.57 o 
  -5   2   5     1102.88     1059.17     76.59 o 
  -4   2   5     3803.78     3776.46    120.59 o 
  -3   2   5       21.91       -1.65     15.22 o 
  -2   2   5     3697.98     4088.47    124.93 o 
  -1   2   5     3745.04     3591.78     56.71 o 
   0   2   5    14119.58    13321.31    269.97 o 
   1   2   5    24179.82    25141.18    483.04 o 
   2   2   5    26659.17    26621.29    321.66 o 
   3   2   5       19.51       10.84     18.93 o 
   4   2   5    15132.78    15270.69    416.76 o 
   5   2   5      225.77      205.65     23.15 o 
   6   2   5       80.11       77.56     22.62 o 
   7   2   5     4552.97     4282.64     96.44 o 
   8   2   5       11.29        2.28     44.29 o 
   9   2   5      786.25      793.95     94.53 o 
  10   2   5       76.28       85.50     73.74 o 
  11   2   5        9.72      -19.45     80.18 o 
 -10   3   5     1386.07     1300.42    106.67 o 
  -9   3   5       44.87       -1.45     57.29 o 
  -8   3   5       85.86       57.84     53.56 o 
  -7   3   5     2627.57     2515.78    125.29 o 
  -6   3   5     1336.68     1202.46     74.90 o 
  -5   3   5     5946.74     6120.55    266.62 o 
  -4   3   5     9435.99    10203.53    313.15 o 
  -3   3   5     6710.86     7014.55    175.35 o 
  -2   3   5    13376.55    14089.90    441.15 o 
  -1   3   5     1824.56     1924.85     44.04 o 
   0   3   5    14293.86    14441.81    390.85 o 
   1   3   5     7988.08     8251.96    192.87 o 
   2   3   5     1548.43     1891.72    122.42 o 
   3   3   5    11693.98    11897.13    272.04 o 
   4   3   5      181.21      164.15     26.64 o 
   5   3   5     1094.79     1113.57     52.44 o 
   6   3   5      230.65      242.40     27.99 o 
   7   3   5      904.49      878.71     60.25 o 
   8   3   5      147.42      115.50     42.94 o 
   9   3   5     4750.79     4733.15    172.64 o 
  10   3   5     1719.70     1787.08    133.94 o 
  11   3   5     2392.24     2251.30    159.99 o 
 -10   4   5     1132.68     1009.32     99.66 o 
  -9   4   5     1545.45     1443.05    107.19 o 
  -8   4   5     2562.67     2524.82    114.25 o 
  -7   4   5     1216.42     1155.36     82.49 o 
  -6   4   5     3542.12     3392.65    167.99 o 
  -5   4   5      418.27      410.93     49.92 o 
  -4   4   5      851.33      815.89     70.80 o 
  -3   4   5      864.86      878.72     42.49 o 
  -2   4   5      624.71      614.85     24.98 o 
  -1   4   5    11805.01    11560.04    105.87 o 
   0   4   5      344.22      342.95     23.20 o 
   1   4   5       55.78       82.58     15.08 o 
   2   4   5     1700.81     1747.60     42.02 o 
   3   4   5     4740.13     4656.04     75.78 o 
   4   4   5     7877.17     7769.68    101.10 o 
   5   4   5    13463.77    12966.51    136.44 o 
   6   4   5      891.33      794.53     41.61 o 
   7   4   5    17064.45    16414.35    337.07 o 
   8   4   5       57.92       44.12     42.69 o 
   9   4   5      765.71      703.21     62.96 o 
  10   4   5     1305.35     1289.70    125.51 o 
  11   4   5      277.23      156.23     88.33 o 
  -9   5   5      544.58      560.39     83.23 o 
  -8   5   5       11.26       -3.52     53.01 o 
  -7   5   5     3556.79     3403.64    139.36 o 
  -6   5   5       34.80       39.70     40.86 o 
  -5   5   5     3371.30     3295.47    103.73 o 
  -4   5   5      547.89      544.94     41.12 o 
  -3   5   5        1.61       10.38     23.20 o 
  -2   5   5     4946.59     4963.99     78.53 o 
  -1   5   5    12214.04    11929.88    343.92 o 
   0   5   5     7777.59     7641.87    180.39 o 
   1   5   5    19546.55    19678.58    603.57 o 
   2   5   5     3580.53     3758.03    132.32 o 
   3   5   5     6429.25     6228.22    133.63 o 
   4   5   5        3.49      -14.73     23.86 o 
   5   5   5      116.53       91.72     29.77 o 
   6   5   5     3078.41     3011.25     82.88 o 
   7   5   5     1483.40     1412.38     82.45 o 
   8   5   5     3344.66     3235.16    101.23 o 
   9   5   5      111.35       18.70     66.14 o 
  10   5   5        0.87       -3.70     74.12 o 
  11   5   5       65.76       39.66     93.42 o 
  -9   6   5      304.88      199.61     73.45 o 
  -8   6   5      361.59      277.09     69.69 o 
  -7   6   5      688.89      767.76     75.69 o 
  -6   6   5     1813.66     1817.76     95.88 o 
  -5   6   5     5494.49     5375.84    128.84 o 
  -4   6   5     1368.15     1375.90     57.32 o 
  -3   6   5     5752.86     5793.36     92.50 o 
  -2   6   5      433.35      446.17     34.78 o 
  -1   6   5     3142.64     3263.84     68.78 o 
   0   6   5     5821.76     5599.65     83.07 o 
   1   6   5        4.84        5.74     21.87 o 
   2   6   5     3065.14     2912.51     99.66 o 
   3   6   5     3505.75     3701.59    201.24 o 
   4   6   5     3614.29     3679.05     69.53 o 
   5   6   5       35.34       40.13     30.24 o 
   6   6   5       23.16        9.61     30.80 o 
   7   6   5      123.64       98.16     35.05 o 
   8   6   5     1372.69     1423.03     82.51 o 
   9   6   5      959.28     1030.47     84.37 o 
  10   6   5     2157.66     2286.99    157.59 o 
  11   6   5       35.78       75.10     97.33 o 
  -8   7   5      363.75      314.39     72.83 o 
  -7   7   5     1116.11     1158.31     94.14 o 
  -6   7   5       30.64       40.96     52.19 o 
  -5   7   5      566.20      540.65     73.57 o 
  -4   7   5     3759.54     3725.43     83.72 o 
  -3   7   5       38.44       32.58     29.52 o 
  -2   7   5     4146.32     4051.85     80.95 o 
  -1   7   5      953.46      901.93     47.47 o 
   0   7   5      817.39      774.56     63.62 o 
   1   7   5       38.03       13.07     23.40 o 
   2   7   5      806.86      795.76     55.43 o 
   3   7   5      873.34      840.56     57.77 o 
   4   7   5     4306.69     4242.39    163.71 o 
   5   7   5      317.99      306.38     36.42 o 
   6   7   5     5605.73     5515.42    307.43 o 
   7   7   5      118.89      126.47     36.91 o 
   8   7   5       60.29        7.43     48.00 o 
   9   7   5      845.78      887.03     81.28 o 
  10   7   5      637.33      694.44    113.69 o 
  -8   8   5     1314.32     1238.69    110.63 o 
  -7   8   5      514.12      463.29     77.42 o 
  -6   8   5     1403.74     1342.89     95.67 o 
  -5   8   5      334.06      331.82     58.79 o 
  -4   8   5       27.39       -6.23     34.21 o 
  -3   8   5      131.42      119.62     36.33 o 
  -2   8   5     4099.08     4137.18     86.03 o 
  -1   8   5      730.68      741.65     49.70 o 
   0   8   5     3080.52     3098.46    159.85 o 
   1   8   5      221.68      253.45     53.76 o 
   2   8   5      888.84      870.18     83.42 o 
   3   8   5      403.33      388.26     45.38 o 
   4   8   5        0.42        1.40     35.50 o 
   5   8   5     5164.22     4972.63     92.79 o 
   6   8   5     1832.39     1773.42     82.79 o 
   7   8   5     3634.28     3754.19    111.13 o 
   8   8   5     1097.52     1073.69     84.78 o 
   9   8   5       72.13       31.61     65.15 o 
  10   8   5       11.37       25.98     94.65 o 
  -7   9   5      672.07      685.83     85.61 o 
  -6   9   5     1318.81     1437.17    105.80 o 
  -5   9   5      871.73      854.61     80.27 o 
  -4   9   5     2379.94     2263.39    166.51 o 
  -3   9   5       56.88       48.59     37.75 o 
  -2   9   5      204.97      216.58     41.28 o 
  -1   9   5     3639.83     3707.06     87.59 o 
   0   9   5       60.44       51.80     32.12 o 
   1   9   5     3550.00     3617.12    197.65 o 
   2   9   5     2286.98     2191.66    169.12 o 
   3   9   5      936.02      992.46     78.33 o 
   4   9   5      329.86      341.30     75.21 o 
   5   9   5      206.09      202.24     72.08 o 
   6   9   5      534.91      627.50     87.03 o 
   7   9   5     3676.97     3962.25    167.82 o 
   8   9   5     1194.79     1169.06    135.09 o 
   9   9   5     3002.22     3139.92    139.11 o 
  10   9   5      443.60      556.12    125.62 o 
  -6  10   5        2.32        2.23     68.20 o 
  -5  10   5     1253.45     1210.89    100.29 o 
  -4  10   5     1300.69     1278.41     76.40 o 
  -3  10   5     3665.72     3611.41    144.53 o 
  -2  10   5      129.47      120.95     41.97 o 
  -1  10   5      193.74      234.52     43.73 o 
   0  10   5       13.79       10.59     35.47 o 
   1  10   5     1052.34      999.91     73.32 o 
   2  10   5     1975.43     1982.66    126.17 o 
   3  10   5     5667.09     5847.47    187.85 o 
   4  10   5      708.21      791.76     95.35 o 
   5  10   5     5053.41     5036.06    183.04 o 
   6  10   5      874.52      981.64    114.34 o 
   7  10   5     1216.46     1496.38    138.98 o 
   8  10   5      371.07      381.11    110.27 o 
   9  10   5       16.69       16.12    119.23 o 
  -6  11   5      145.49      165.13    116.67 o 
  -5  11   5        4.68      -44.21     69.00 o 
  -4  11   5      492.32      403.01     59.77 o 
  -3  11   5     1681.72     1690.14     81.99 o 
  -2  11   5     1971.56     2070.07     83.99 o 
  -1  11   5     6775.28     6656.66    157.09 o 
   0  11   5     1148.93     1153.46    115.06 o 
   1  11   5     4167.42     4036.03    169.74 o 
   2  11   5        2.74       18.18     67.24 o 
   3  11   5     1678.82     1503.93    127.43 o 
   4  11   5      778.13      728.43    101.37 o 
   5  11   5      179.16       84.49     80.36 o 
   6  11   5     1695.34     1729.77    147.02 o 
   7  11   5      221.94      180.49     97.07 o 
  -4  12   5      488.41      440.84     97.33 o 
  -3  12   5     1221.21     1185.05    103.88 o 
  -2  12   5      199.39      160.47     64.19 o 
  -1  12   5       23.70       30.03     59.92 o 
   0  12   5     1370.20     1132.55    128.96 o 
   1  12   5      459.16      508.98     99.99 o 
   2  12   5     1082.93     1006.49    123.76 o 
   3  12   5      232.90      227.85     88.27 o 
   4  12   5       90.05      127.44     86.88 o 
   5  12   5      525.38      502.88    108.31 o 
   6  12   5     2185.61     2225.96    169.96 o 
   7  12   5     1684.16     1853.64    169.08 o 
  -3  13   5      193.52       67.16    107.50 o 
  -2  13   5      558.00      545.94    116.97 o 
  -1  13   5       27.69       34.31     94.72 o 
   0  13   5     1024.10     1010.27    131.53 o 
   1  13   5      837.16      825.48    121.95 o 
   2  13   5     4144.28     4434.78    205.86 o 
   3  13   5     1987.10     2116.87    165.80 o 
   4  13   5     4281.65     4551.59    213.96 o 
  -4 -12   6      261.44      277.65    124.51 o 
  -3 -12   6     1321.45     1606.77    118.13 o 
  -2 -12   6      380.18      368.56     81.97 o 
  -1 -12   6     1268.50     1392.47    104.40 o 
   0 -12   6        2.46       43.59     65.72 o 
   1 -12   6        3.56       -8.55     84.78 o 
   2 -12   6     1199.96     1013.22    131.37 o 
   3 -12   6     1052.23     1087.39    136.79 o 
   4 -12   6     1324.70     1423.85    163.55 o 
  -5 -11   6      543.76      679.45     72.19 o 
  -4 -11   6      341.88      381.37     78.25 o 
  -3 -11   6      112.33       65.52     59.93 o 
  -2 -11   6     2318.24     2447.09    116.73 o 
  -1 -11   6     2054.64     1986.14    113.67 o 
   0 -11   6     1709.16     1573.52    104.40 o 
   1 -11   6     1350.92     1253.21     96.52 o 
   2 -11   6      293.80      276.29     70.75 o 
   3 -11   6       31.15       23.55     82.22 o 
   4 -11   6      463.27      428.80    106.98 o 
   5 -11   6      172.97      186.73    112.63 o 
  -6 -10   6     2632.67     3016.77    145.02 o 
  -5 -10   6     1936.19     1966.35     93.64 o 
  -4 -10   6      620.12      674.80     62.25 o 
  -3 -10   6     1000.82      987.64     86.15 o 
  -2 -10   6       22.53        7.29     52.80 o 
  -1 -10   6        2.73      -26.37     48.16 o 
   0 -10   6     1289.16     1341.70     90.41 o 
   1 -10   6      110.14       60.20     53.12 o 
   2 -10   6     1087.55     1131.55    121.95 o 
   3 -10   6      264.92      198.76     65.94 o 
   4 -10   6      232.08      179.72     69.25 o 
   5 -10   6      115.08       92.48     73.62 o 
  -7  -9   6      306.36      352.79    108.79 o 
  -6  -9   6      393.52      398.25     75.03 o 
  -5  -9   6        3.76       15.14     45.43 o 
  -4  -9   6     1349.35     1387.89     75.14 o 
  -3  -9   6      224.67      237.83     56.77 o 
  -2  -9   6      870.24      866.22     71.11 o 
  -1  -9   6        1.00       -6.23     66.20 o 
   0  -9   6       27.59       12.75     42.64 o 
   1  -9   6     1379.66     1315.77     85.60 o 
   2  -9   6      861.23      881.06     76.38 o 
   3  -9   6     2591.13     2473.05    106.99 o 
   4  -9   6     2751.95     2653.52    114.90 o 
   5  -9   6     1591.69     1319.68     99.27 o 
   6  -9   6     1223.90     1107.53    147.57 o 
   7  -9   6        0.28        7.16    116.91 o 
  -8  -8   6     1037.69     1191.73    118.97 o 
  -7  -8   6       73.75       77.59     62.37 o 
  -6  -8   6      916.75      910.95     83.10 o 
  -5  -8   6      477.96      575.96     53.84 o 
  -4  -8   6       34.20       22.09     38.85 o 
  -3  -8   6     1872.51     1982.97     92.20 o 
  -2  -8   6     3275.69     3351.20    182.16 o 
  -1  -8   6     5180.79     5058.90    314.32 o 
   0  -8   6     2158.50     2092.33    112.62 o 
   1  -8   6      330.07      356.46     51.25 o 
   2  -8   6     1140.25     1072.33     76.60 o 
   3  -8   6       13.95       20.92     44.97 o 
   4  -8   6      274.82      275.45     58.33 o 
   5  -8   6     1348.10     1331.03     96.12 o 
   6  -8   6      115.87       34.62     61.07 o 
   7  -8   6      161.87       77.25    103.50 o 
   8  -8   6        1.52      -43.46    107.96 o 
   9  -8   6       22.27      -61.36    133.01 o 
  -8  -7   6      494.50      504.11     78.21 o 
  -7  -7   6     2081.48     2275.60    141.79 o 
  -6  -7   6     2367.82     2461.21    105.32 o 
  -5  -7   6     2437.91     2589.95     83.16 o 
  -4  -7   6     2198.25     2229.56     74.94 o 
  -3  -7   6        4.39        6.90     31.82 o 
  -2  -7   6        7.56       11.98     34.26 o 
  -1  -7   6     1990.92     1842.84     82.27 o 
   0  -7   6       86.90       81.30     38.39 o 
   1  -7   6     2469.05     2477.80     91.10 o 
   2  -7   6       53.27       40.53     39.80 o 
   3  -7   6      493.88      488.86     56.36 o 
   4  -7   6     1793.60     1581.31     83.73 o 
   5  -7   6      320.07      319.33     57.66 o 
   6  -7   6     1713.14     1673.66    204.19 o 
   7  -7   6     3488.22     3371.26    185.12 o 
   8  -7   6     1564.72     1635.52    165.58 o 
   9  -7   6     1360.28     1275.52    159.06 o 
  -9  -6   6      598.91      639.06     85.78 o 
  -8  -6   6      223.38      140.91     68.16 o 
  -7  -6   6      711.00      749.46     78.20 o 
  -6  -6   6       41.82        7.96     44.72 o 
  -5  -6   6     2100.29     2325.12     83.54 o 
  -4  -6   6      553.51      557.21     44.15 o 
  -3  -6   6     2828.75     2808.28     74.22 o 
  -2  -6   6      896.73      890.45     63.21 o 
  -1  -6   6        1.60        4.38     34.19 o 
   0  -6   6     1184.24     1144.60     78.00 o 
   1  -6   6     1384.50     1290.00     67.17 o 
   2  -6   6     6194.48     5982.39    123.48 o 
   3  -6   6     4780.12     4563.36    114.92 o 
   4  -6   6      742.07      724.27     62.78 o 
   5  -6   6     5269.65     5161.42    313.20 o 
   6  -6   6      145.01      107.21     52.03 o 
   7  -6   6       25.56       30.70     78.80 o 
   8  -6   6     1299.31     1414.38    158.41 o 
   9  -6   6      150.08      179.37    113.16 o 
  10  -6   6     1063.96     1110.32    163.11 o 
  -9  -5   6     1238.33     1176.06    103.90 o 
  -8  -5   6        2.53        3.75     57.78 o 
  -7  -5   6      814.74      802.35     71.39 o 
  -6  -5   6      219.99      239.00     65.15 o 
  -5  -5   6      382.99      366.15     41.15 o 
  -4  -5   6     2974.26     2930.05     80.24 o 
  -3  -5   6     4640.90     4524.70     84.58 o 
  -2  -5   6     6285.66     6338.15    106.02 o 
  -1  -5   6     5689.89     5274.67    415.04 o 
   0  -5   6     1814.27     1705.17    231.53 o 
   1  -5   6     2037.98     1829.47    104.79 o 
   2  -5   6     1559.18     1514.96     68.23 o 
   3  -5   6      105.43       74.37     36.39 o 
   4  -5   6     4648.28     4707.94    297.05 o 
   5  -5   6      506.78      581.84     54.76 o 
   6  -5   6     5027.47     5059.41    123.94 o 
   7  -5   6      291.69      180.97     80.53 o 
   8  -5   6       81.16        0.25     77.13 o 
   9  -5   6       13.85      -29.93     90.41 o 
  10  -5   6     1161.58     1205.95    146.04 o 
 -10  -4   6      698.53      746.44    129.94 o 
  -9  -4   6       97.99      123.39     64.04 o 
  -8  -4   6     2006.31     2053.06    105.90 o 
  -7  -4   6     1954.66     1898.83     91.22 o 
  -6  -4   6     2934.71     2705.32    150.58 o 
  -5  -4   6     3537.30     3313.30    118.95 o 
  -4  -4   6       22.75       14.27     27.55 o 
  -3  -4   6        4.51        3.28     25.45 o 
  -2  -4   6    10857.59    10718.32    272.01 o 
  -1  -4   6      133.76      135.81     20.34 o 
   0  -4   6     9865.98     9091.81    215.79 o 
   1  -4   6     2862.73     2597.47    312.13 o 
   2  -4   6     1482.58     1368.70     66.17 o 
   3  -4   6      450.59      468.84     84.38 o 
   4  -4   6      379.18      351.48     57.44 o 
   5  -4   6     3442.75     3566.39    164.37 o 
   6  -4   6     2999.53     3041.78     97.89 o 
   7  -4   6     3110.50     3083.62    150.14 o 
   8  -4   6     2610.68     2578.35    151.07 o 
   9  -4   6      249.35      228.29     90.00 o 
  10  -4   6      588.98      652.62    117.90 o 
  11  -4   6      209.01      154.30    114.66 o 
 -10  -3   6      276.84      435.00     87.62 o 
  -9  -3   6      500.44      554.19    107.59 o 
  -8  -3   6       50.07       13.39     52.31 o 
  -7  -3   6       34.58       52.05     45.27 o 
  -6  -3   6     8863.39     8426.09    400.97 o 
  -5  -3   6      196.66      207.46     33.62 o 
  -4  -3   6     3809.74     3732.60     62.21 o 
  -3  -3   6      254.98      248.69     24.25 o 
  -2  -3   6      234.91      212.26     22.10 o 
  -1  -3   6     3323.07     3380.90     79.31 o 
   0  -3   6     6871.33     6960.15    278.37 o 
   1  -3   6    11825.39    10852.76   1029.67 o 
   2  -3   6     6786.14     5892.63    564.03 o 
   3  -3   6    10496.83     9934.52    385.15 o 
   4  -3   6     7731.09     7580.04    343.91 o 
   5  -3   6       10.08       -1.63     32.84 o 
   6  -3   6       24.14       23.00     38.45 o 
   7  -3   6      726.47      766.85     90.70 o 
   8  -3   6      240.52      183.14     66.76 o 
   9  -3   6     2366.96     2369.26    151.67 o 
  10  -3   6      306.01      178.95     95.18 o 
  11  -3   6      854.76      850.66    132.46 o 
 -10  -2   6      880.24     1140.98    104.24 o 
  -9  -2   6      115.09      114.18     65.03 o 
  -8  -2   6     1541.33     1642.76     97.43 o 
  -7  -2   6     1003.16      974.28    138.73 o 
  -6  -2   6       42.20       27.51     31.66 o 
  -5  -2   6     5253.91     5047.27    115.65 o 
  -4  -2   6     3500.13     3328.25     58.65 o 
  -3  -2   6     5114.04     4992.53     97.34 o 
  -2  -2   6    15143.81    14583.65    343.28 o 
  -1  -2   6     2339.65     2112.84     70.37 o 
   0  -2   6     8837.53     8346.09    108.73 o 
   1  -2   6      784.85      769.57     38.05 o 
   2  -2   6       25.38        9.84     24.77 o 
   3  -2   6    12041.49    11828.28    143.91 o 
   4  -2   6     2469.73     2555.46    122.66 o 
   5  -2   6     4498.19     4665.06    101.25 o 
   6  -2   6      439.78      400.43     65.16 o 
   7  -2   6      485.17      410.11     67.59 o 
   8  -2   6       52.65       20.51     55.55 o 
   9  -2   6      415.02      386.07     90.01 o 
  10  -2   6     1319.82     1283.02    136.79 o 
  11  -2   6     1698.28     1745.16    162.90 o 
 -10  -1   6      198.83      245.00     79.34 o 
  -9  -1   6     1328.93     1273.65     97.52 o 
  -8  -1   6     2032.97     1989.77    111.24 o 
  -7  -1   6     3431.24     3182.65    127.80 o 
  -6  -1   6     2268.24     2248.31     70.98 o 
  -5  -1   6     3225.06     2982.76     60.60 o 
  -4  -1   6      836.34      777.91     37.02 o 
  -3  -1   6     2439.24     2404.15     48.27 o 
  -2  -1   6       11.08       36.75     17.40 o 
  -1  -1   6    10089.21     9505.92    231.18 o 
   0  -1   6     4285.68     4242.61     71.70 o 
   1  -1   6     3795.28     3786.96    158.58 o 
   2  -1   6        3.73        5.08     23.40 o 
   3  -1   6      367.17      298.57     52.19 o 
   4  -1   6     6599.12     5727.11    145.32 o 
   5  -1   6     8938.86     8192.27    122.56 o 
   6  -1   6     3921.69     3665.26     91.25 o 
   7  -1   6     6684.37     7031.96    190.26 o 
   8  -1   6     2137.78     2067.17    126.93 o 
   9  -1   6     2447.45     2272.21    140.84 o 
  10  -1   6      452.60      354.22     85.99 o 
  11  -1   6        2.40        3.26     88.61 o 
 -10   0   6      756.37      773.09     88.93 o 
  -9   0   6        2.91       -1.61     47.09 o 
  -8   0   6       25.25       37.07     40.52 o 
  -7   0   6     1484.33     1445.75     64.91 o 
  -6   0   6     2031.97     1991.58    103.57 o 
  -5   0   6     4954.25     5003.04    212.10 o 
  -4   0   6        7.25      -12.02     19.35 o 
  -3   0   6     1238.78     1206.54     37.48 o 
  -2   0   6     1040.14      975.02     33.58 o 
  -1   0   6      442.04      391.04     22.92 o 
   0   0   6    14861.29    14608.21    479.14 o 
   1   0   6    19171.75    18174.76    964.31 o 
   2   0   6     3701.97     3585.39    110.62 o 
   3   0   6    16912.84    15068.78    836.37 o 
   4   0   6      143.19      137.16     17.59 o 
   5   0   6      643.23      590.35     48.83 o 
   6   0   6     1901.32     1843.78     82.65 o 
   7   0   6      358.98      309.46     59.70 o 
   8   0   6     3114.37     2846.94    132.57 o 
   9   0   6      910.82      750.32     93.60 o 
  10   0   6      372.95      399.82     84.44 o 
  11   0   6      198.10      180.56     94.35 o 
 -10   1   6      114.53      102.93     76.11 o 
  -9   1   6     3077.67     2997.97    124.52 o 
  -8   1   6        8.63       34.83     39.46 o 
  -7   1   6      217.67      179.90     38.43 o 
  -6   1   6      860.88      914.48     93.41 o 
  -5   1   6     1980.04     1982.44     59.80 o 
  -4   1   6     2810.94     2933.53     59.81 o 
  -3   1   6     8671.68     8369.03    154.19 o 
  -2   1   6     5254.20     5322.21    133.09 o 
  -1   1   6     3317.90     2985.21     75.22 o 
   0   1   6      667.63      706.47     28.48 o 
   1   1   6     1040.57      953.26     28.85 o 
   2   1   6    13081.56    12621.27    130.02 o 
   3   1   6     1204.52     1151.50     31.79 o 
   4   1   6     3904.85     3917.18     74.23 o 
   5   1   6      723.94      703.32     48.01 o 
   6   1   6     1085.60     1083.54     58.04 o 
   7   1   6      119.89       88.01     53.27 o 
   8   1   6     1071.36      957.83     98.58 o 
   9   1   6      552.22      474.86     86.15 o 
  10   1   6     4352.60     4280.15    186.71 o 
  11   1   6     1084.83     1132.88    131.86 o 
 -10   2   6      608.14      510.16     96.62 o 
  -9   2   6     1492.06     1428.27    102.99 o 
  -8   2   6     1658.46     1630.89     99.79 o 
  -7   2   6     3190.53     3119.94    108.77 o 
  -6   2   6      113.72      103.63     33.89 o 
  -5   2   6     3890.81     4069.35     78.73 o 
  -4   2   6      871.43      920.65     37.93 o 
  -3   2   6      798.92      855.00     35.35 o 
  -2   2   6     9686.39     9883.66    122.77 o 
  -1   2   6      249.76      263.27     20.19 o 
   0   2   6     9639.77     9550.83    179.70 o 
   1   2   6      445.98      474.16     24.88 o 
   2   2   6      571.85      527.82     38.39 o 
   3   2   6       43.33       23.93     22.24 o 
   4   2   6     7396.46     7394.89    145.81 o 
   5   2   6     3372.93     3321.02     91.01 o 
   6   2   6    10292.73     9743.04    128.46 o 
   7   2   6     1223.76     1174.26     93.65 o 
   8   2   6     5741.58     5616.10    176.41 o 
   9   2   6      196.83      166.56     71.02 o 
  10   2   6       26.40        6.48     76.02 o 
  11   2   6     1706.78     1762.18    153.04 o 
 -10   3   6        8.38       51.21     76.66 o 
  -9   3   6      129.19      121.77     65.50 o 
  -8   3   6     1292.27     1255.04     93.99 o 
  -7   3   6      322.71      282.41     63.17 o 
  -6   3   6     3026.97     3028.20    104.79 o 
  -5   3   6      440.28      400.28     50.58 o 
  -4   3   6     2463.49     2617.22     51.56 o 
  -3   3   6       87.92       67.05     18.91 o 
  -2   3   6     1299.79     1319.84     36.28 o 
  -1   3   6     1045.24      977.86     30.70 o 
   0   3   6    11139.66    10422.62    240.25 o 
   1   3   6     5522.94     5048.62    103.07 o 
   2   3   6    12390.73    12312.20    571.86 o 
   3   3   6      625.61      557.91     38.87 o 
   4   3   6      779.28      641.40     42.34 o 
   5   3   6      484.96      433.99     30.08 o 
   6   3   6      203.78      198.50     27.88 o 
   7   3   6     6498.61     6061.15    380.83 o 
   8   3   6     2768.97     2676.49    130.33 o 
   9   3   6      418.76      410.34     81.39 o 
  10   3   6       38.43       -3.36     72.08 o 
  11   3   6       20.33       16.40     84.32 o 
  -9   4   6        1.13      -17.55     65.23 o 
  -8   4   6       47.83       28.78     57.83 o 
  -7   4   6     1209.65     1087.57     84.92 o 
  -6   4   6     2259.75     2118.83    190.29 o 
  -5   4   6     3027.14     3069.92    100.84 o 
  -4   4   6     7754.23     7753.74    103.22 o 
  -3   4   6     1188.56     1199.04     49.06 o 
  -2   4   6    11676.88    11470.11    203.01 o 
  -1   4   6      344.30      354.03     30.76 o 
   0   4   6      860.55      762.65     33.95 o 
   1   4   6     5200.68     4805.83    160.23 o 
   2   4   6      290.96      328.14     26.71 o 
   3   4   6     6803.57     6462.96    190.62 o 
   4   4   6      792.94      813.89     46.55 o 
   5   4   6      282.67      316.65     36.52 o 
   6   4   6      403.58      409.41     34.31 o 
   7   4   6     2056.92     2036.30    113.85 o 
   8   4   6     1573.28     1603.77    110.95 o 
   9   4   6     2062.04     2098.48    133.56 o 
  10   4   6     2791.73     2661.82    157.31 o 
  11   4   6     2543.93     2812.68    177.02 o 
  -9   5   6      887.00      836.64     92.34 o 
  -8   5   6     1300.85     1265.44     95.63 o 
  -7   5   6      224.34      226.87     58.92 o 
  -6   5   6     1753.22     1696.57     93.57 o 
  -5   5   6     1535.13     1455.16     84.27 o 
  -4   5   6       30.89       48.60     27.36 o 
  -3   5   6     3279.92     3316.83     71.70 o 
  -2   5   6     1241.81     1203.46     50.55 o 
  -1   5   6     5947.00     5877.41    104.40 o 
   0   5   6      457.04      407.14     31.46 o 
   1   5   6      332.40      321.56     30.06 o 
   2   5   6      443.46      407.17     30.41 o 
   3   5   6     2280.22     2154.76     63.13 o 
   4   5   6     4288.91     4338.54    263.55 o 
   5   5   6     8551.65     8743.29    121.54 o 
   6   5   6     5497.51     5461.70    105.55 o 
   7   5   6     4742.93     4684.66     86.49 o 
   8   5   6      851.28      820.55     97.81 o 
   9   5   6      106.43      121.16     71.59 o 
  10   5   6      472.03      554.09     99.57 o 
  11   5   6      687.80      753.77    123.43 o 
  -9   6   6      390.32      300.78    113.76 o 
  -8   6   6      393.86      394.39     87.82 o 
  -7   6   6      929.33      968.02     86.94 o 
  -6   6   6      883.57      826.81     76.01 o 
  -5   6   6      796.16      778.46     69.80 o 
  -4   6   6      205.60      201.07     35.46 o 
  -3   6   6      618.81      627.73     43.15 o 
  -2   6   6     3170.87     3031.48     72.21 o 
  -1   6   6    11892.22    11670.29    254.33 o 
   0   6   6     5500.43     5290.38    143.96 o 
   1   6   6    16571.89    15997.48    348.08 o 
   2   6   6     1019.33      941.04     55.66 o 
   3   6   6    11544.13    11428.28    148.64 o 
   4   6   6       14.37       29.75     25.70 o 
   5   6   6       17.56       15.45     32.19 o 
   6   6   6     2273.93     2343.70     77.75 o 
   7   6   6     1406.54     1349.09     62.07 o 
   8   6   6     1994.52     1985.71     90.42 o 
   9   6   6      372.63      439.33     94.89 o 
  10   6   6       51.18       19.44     83.09 o 
  11   6   6       47.58        0.68     87.78 o 
  -8   7   6      114.30       78.53     66.65 o 
  -7   7   6     1184.56     1225.62     98.91 o 
  -6   7   6     2175.53     2061.68    154.30 o 
  -5   7   6     5517.66     5256.93    145.84 o 
  -4   7   6     2528.85     2404.30     74.71 o 
  -3   7   6     2533.03     2610.86     74.12 o 
  -2   7   6     3612.75     3558.04    129.76 o 
  -1   7   6      396.22      372.18     37.67 o 
   0   7   6     2681.57     2665.42    101.42 o 
   1   7   6      291.94      239.19     32.11 o 
   2   7   6     3659.85     3349.42    115.30 o 
   3   7   6     2784.14     2802.82    123.68 o 
   4   7   6     1714.55     1650.89     73.61 o 
   5   7   6      181.48      181.32     35.01 o 
   6   7   6     1267.86     1150.11     60.01 o 
   7   7   6      261.04      220.13     49.32 o 
   8   7   6     3214.60     3482.32    164.37 o 
   9   7   6     1232.06     1203.43    130.16 o 
  10   7   6     3430.68     3949.44    192.29 o 
  -7   8   6      647.74      613.69     86.25 o 
  -6   8   6      279.81      266.08     67.48 o 
  -5   8   6       46.91       34.60     54.89 o 
  -4   8   6     1457.35     1454.75     68.38 o 
  -3   8   6     5380.96     5364.40    103.38 o 
  -2   8   6     1876.16     1849.62     68.19 o 
  -1   8   6       69.91       57.44     31.11 o 
   0   8   6      155.71      157.26     34.71 o 
   1   8   6       60.52       79.98     29.59 o 
   2   8   6     3536.95     3553.96     97.53 o 
   3   8   6     2998.41     2913.89    167.11 o 
   4   8   6     6890.75     7275.19    174.31 o 
   5   8   6     1378.02     1314.35    110.92 o 
   6   8   6     8853.29     8705.21    153.45 o 
   7   8   6      279.41      184.34     74.87 o 
   8   8   6      963.74     1069.82    122.23 o 
   9   8   6      184.83      124.13     91.87 o 
  10   8   6      156.14      122.36    101.50 o 
  -7   9   6      590.04      513.32     89.90 o 
  -6   9   6     1184.26     1106.57     96.99 o 
  -5   9   6      201.33      167.13     76.66 o 
  -4   9   6       24.57       14.96     39.27 o 
  -3   9   6      957.96      976.06     65.49 o 
  -2   9   6     5420.42     5498.60    108.04 o 
  -1   9   6     1253.90     1211.35     63.38 o 
   0   9   6     7266.77     7373.47    117.12 o 
   1   9   6     3212.47     3226.14     99.67 o 
   2   9   6     1733.29     1861.99    153.84 o 
   3   9   6      159.71      132.64     42.27 o 
   4   9   6       62.18       43.79     41.00 o 
   5   9   6     1852.12     1812.90    106.95 o 
   6   9   6     1518.11     1654.02    128.79 o 
   7   9   6     1999.89     1864.54    133.23 o 
  -6  10   6     2710.94     2685.63    160.49 o 
  -5  10   6     1485.92     1381.98    106.12 o 
  -4  10   6     4249.51     4044.13    132.65 o 
  -3  10   6      101.79       84.36     44.97 o 
  -2  10   6     2067.70     2075.33     85.01 o 
  -1  10   6     1664.65     1589.56     75.76 o 
   0  10   6      105.24      126.29     43.40 o 
   1  10   6     3156.79     3034.24    104.29 o 
   2  10   6     2370.24     2313.42     96.59 o 
   3  10   6     1349.38     1441.48    123.48 o 
   4  10   6      842.30      724.38     92.07 o 
   5  10   6      306.83      253.84     84.99 o 
   6  10   6        1.88       17.42     85.91 o 
   7  10   6     4658.79     5230.70    198.36 o 
  -5  11   6      723.82      767.79    133.94 o 
  -4  11   6      678.03      577.78     67.02 o 
  -3  11   6     2567.80     2635.54     98.21 o 
  -2  11   6      939.08     1020.13     69.18 o 
  -1  11   6       35.63       43.14     45.93 o 
   0  11   6      126.06       81.71     76.95 o 
   1  11   6      926.80      847.92    103.78 o 
   2  11   6      998.86     1048.31    119.38 o 
   3  11   6     5648.05     5414.40    194.04 o 
   4  11   6      644.58      668.33    102.36 o 
   5  11   6     3571.68     3683.80    181.45 o 
   6  11   6      268.18      275.33     96.66 o 
   7  11   6      202.72      143.46    108.38 o 
  -4  12   6       81.73       40.38    118.82 o 
  -3  12   6     1612.29     1615.12    129.54 o 
  -2  12   6      501.56      490.59     77.95 o 
  -1  12   6     4802.33     4847.91    152.80 o 
   0  12   6      909.35      953.23    118.56 o 
   1  12   6     2548.51     2312.50    147.68 o 
   2  12   6        0.88      -33.50     70.63 o 
   3  12   6      289.06      257.75     96.31 o 
   4  12   6      524.60      594.00    109.86 o 
   5  12   6     1152.47     1445.36    154.36 o 
   6  12   6      601.14      615.78    125.18 o 
  -1  13   6       24.38       67.07     99.80 o 
   0  13   6      647.57      710.53    125.07 o 
   1  13   6     1146.29     1196.70    138.37 o 
  -2 -12   7       53.53       70.63    122.22 o 
  -1 -12   7      281.36      268.96    145.67 o 
   0 -12   7      261.68      222.04    126.74 o 
   1 -12   7      878.80      893.02    150.03 o 
  -4 -11   7      149.49      150.10     62.74 o 
  -3 -11   7     2029.15     2249.75    128.52 o 
  -2 -11   7      266.71      218.50     78.96 o 
  -1 -11   7      670.81      710.44     85.15 o 
   0 -11   7        0.65      -41.24     60.76 o 
   1 -11   7       44.60       23.78     60.12 o 
   2 -11   7     1396.19     1315.08    105.97 o 
   3 -11   7     1444.31     1337.73    109.02 o 
   4 -11   7     1528.58     1465.48    114.94 o 
   5 -11   7     1598.53     1627.86    166.73 o 
  -6 -10   7      126.20      141.73    116.90 o 
  -5 -10   7      105.18       77.09     57.89 o 
  -4 -10   7      263.80      232.65     58.26 o 
  -3 -10   7      426.16      378.07     73.81 o 
  -2 -10   7     3252.41     3438.85    264.21 o 
  -1 -10   7     2494.99     2563.14    117.87 o 
   0 -10   7     2423.71     2477.41    111.43 o 
   1 -10   7     1027.28     1128.25     94.30 o 
   2 -10   7      191.04      189.54     63.59 o 
   3 -10   7       58.87       10.08     61.58 o 
   4 -10   7      301.65      251.02     72.68 o 
   5 -10   7      541.73      535.27     89.96 o 
   6 -10   7     1542.69     1369.45    176.52 o 
  -7  -9   7      687.09      953.61    149.16 o 
  -6  -9   7     1941.18     2084.83    120.97 o 
  -5  -9   7     2027.91     2290.09     96.51 o 
  -4  -9   7     1005.50     1062.16     72.98 o 
  -3  -9   7       92.00       84.23     44.75 o 
  -2  -9   7       36.57      -15.88     46.50 o 
  -1  -9   7      258.85      271.00     56.37 o 
   0  -9   7     3180.22     3004.19    114.19 o 
   1  -9   7      128.00      116.60     51.11 o 
   2  -9   7     1338.14     1325.62     91.76 o 
   3  -9   7      471.68      382.60     66.62 o 
   4  -9   7      145.21      131.95     61.55 o 
   5  -9   7      848.74      885.07     87.57 o 
   6  -9   7      732.34      802.54    143.14 o 
   7  -9   7     1371.72     1204.53    173.19 o 
   8  -9   7     1723.24     1646.74    188.57 o 
  -7  -8   7       38.79       31.79     68.93 o 
  -6  -8   7      452.79      432.22     72.14 o 
  -5  -8   7      349.35      322.77     54.29 o 
  -4  -8   7     1440.54     1555.06     76.92 o 
  -3  -8   7      277.39      257.92     46.01 o 
  -2  -8   7      493.52      524.42     64.23 o 
  -1  -8   7      538.87      476.64     59.45 o 
   0  -8   7      431.63      399.21     61.67 o 
   1  -8   7     1741.26     1632.65     88.48 o 
   2  -8   7     5459.48     5388.72    155.40 o 
   3  -8   7     5617.32     5427.26    381.51 o 
   4  -8   7     4316.60     4490.81    165.36 o 
   5  -8   7     1692.69     1747.02    100.58 o 
   6  -8   7     1888.87     1808.60    109.28 o 
   7  -8   7        4.85       14.29    109.43 o 
   8  -8   7       16.08      -34.28    110.16 o 
  -8  -7   7      856.02      912.95    100.39 o 
  -7  -7   7       26.27       21.55     64.55 o 
  -6  -7   7      123.84      178.08     62.26 o 
  -5  -7   7     1043.71     1102.75     91.04 o 
  -4  -7   7      806.08      859.45     57.40 o 
  -3  -7   7     4979.13     5037.72    102.43 o 
  -2  -7   7     8069.05     8186.88    238.30 o 
  -1  -7   7     4641.40     4287.97    153.56 o 
   0  -7   7     9634.06     9056.19    160.48 o 
   1  -7   7      251.78      286.99     49.12 o 
   2  -7   7     2029.73     1982.65     89.71 o 
   3  -7   7     1323.77     1179.30     78.83 o 
   4  -7   7        3.23      -23.23     44.53 o 
   5  -7   7     3315.66     3286.91    206.30 o 
   6  -7   7     1612.04     1474.83    100.63 o 
   7  -7   7      307.25      330.98    108.41 o 
   8  -7   7      215.55       77.09    107.67 o 
   9  -7   7       34.51      -14.21    112.15 o 
  -8  -6   7     1573.13     1731.14    116.02 o 
  -7  -6   7     3582.15     3681.23    135.42 o 
  -6  -6   7     5027.99     4879.03    320.32 o 
  -5  -6   7     4987.85     4996.46    180.99 o 
  -4  -6   7     5125.45     5139.64    101.62 o 
  -3  -6   7       61.64       14.18     32.47 o 
  -2  -6   7        6.46       24.71     30.01 o 
  -1  -6   7     1479.06     1444.15     76.76 o 
   0  -6   7      224.24      249.76     44.76 o 
   1  -6   7     5192.33     4846.72    246.12 o 
   2  -6   7      517.01      524.57     56.46 o 
   3  -6   7      205.66      215.26     47.86 o 
   4  -6   7        0.63       47.62     43.60 o 
   5  -6   7     2812.94     2644.80    100.99 o 
   6  -6   7     1015.72     1042.26     86.07 o 
   7  -6   7     4686.18     4267.62    198.80 o 
   8  -6   7     1013.27     1280.83    145.38 o 
   9  -6   7     2183.80     2302.32    188.68 o 
  10  -6   7      243.16      330.34    134.15 o 
  -9  -5   7      542.87      538.43     89.53 o 
  -8  -5   7     1571.06     1698.39    110.02 o 
  -7  -5   7      698.53      622.44     71.52 o 
  -6  -5   7       11.01       -6.76     44.93 o 
  -5  -5   7     4245.51     4474.01    134.00 o 
  -4  -5   7      258.09      264.68     38.37 o 
  -3  -5   7     4388.37     4271.92     87.44 o 
  -2  -5   7        7.46        7.36     27.52 o 
  -1  -5   7       26.17       16.55     26.38 o 
   0  -5   7      393.23      368.26     46.94 o 
   1  -5   7     3308.39     2944.02    168.37 o 
   2  -5   7     5799.82     5608.17    227.95 o 
   3  -5   7     8179.93     7876.69    441.04 o 
   4  -5   7     1231.88     1177.98     73.66 o 
   5  -5   7     3229.03     3451.09    441.39 o 
   6  -5   7      120.37      112.76     52.91 o 
   7  -5   7       66.48       66.56     79.04 o 
   8  -5   7      469.78      502.68    106.11 o 
   9  -5   7      748.15      725.31    123.38 o 
  10  -5   7      502.77      497.16    123.34 o 
  -9  -4   7     1347.83     1269.82    104.12 o 
  -8  -4   7       92.09       87.70     61.45 o 
  -7  -4   7     1313.73     1188.32     96.91 o 
  -6  -4   7      339.67      344.93     54.57 o 
  -5  -4   7      367.61      326.76     41.13 o 
  -4  -4   7      826.90      799.00     51.67 o 
  -3  -4   7     6220.39     6004.56    122.64 o 
  -2  -4   7     3328.03     3170.81    105.25 o 
  -1  -4   7    10907.03    10817.92    349.31 o 
   0  -4   7     2086.74     2067.88     47.29 o 
   1  -4   7     2682.49     2514.89    107.42 o 
   2  -4   7      567.13      568.81     51.38 o 
   3  -4   7      432.57      368.40     46.99 o 
   4  -4   7     3080.72     3112.47    153.34 o 
   5  -4   7     1213.19     1295.66     87.17 o 
   6  -4   7     2337.40     2471.35     96.14 o 
   7  -4   7      258.90      297.80     83.80 o 
   8  -4   7       13.85       -3.69     73.40 o 
   9  -4   7       82.61       68.75     87.70 o 
  10  -4   7      880.81      778.13    127.04 o 
 -10  -3   7       70.51       67.52    107.27 o 
  -9  -3   7      519.47      518.08     79.95 o 
  -8  -3   7     1409.39     1497.44    101.25 o 
  -7  -3   7     3711.06     3491.42    305.46 o 
  -6  -3   7      410.73      427.01     57.76 o 
  -5  -3   7     6882.89     6812.31    211.88 o 
  -4  -3   7      192.70      179.08     34.26 o 
  -3  -3   7       50.23       54.24     24.07 o 
  -2  -3   7     5051.14     5032.14     99.78 o 
  -1  -3   7       78.38       92.50     21.44 o 
   0  -3   7    14226.94    13923.94    396.28 o 
   1  -3   7     3046.82     2995.74    188.93 o 
   2  -3   7     4923.22     4659.36    407.32 o 
   3  -3   7      493.08      473.15     54.07 o 
   4  -3   7     1501.28     1360.01    156.57 o 
   5  -3   7     1058.27     1039.36     65.18 o 
   6  -3   7     3788.34     3479.05    104.22 o 
   7  -3   7     3152.90     3185.54    154.47 o 
   8  -3   7     3310.14     3438.75    165.85 o 
   9  -3   7      364.25      382.02     95.37 o 
  10  -3   7      310.19      284.42    104.12 o 
  11  -3   7      162.88       89.41    119.03 o 
 -10  -2   7      450.90      532.16    128.49 o 
  -9  -2   7      402.43      443.16     81.65 o 
  -8  -2   7      436.14      391.22     66.83 o 
  -7  -2   7        0.32      -19.67     50.09 o 
  -6  -2   7     3693.21     3644.39    109.23 o 
  -5  -2   7     5823.30     5618.07     81.11 o 
  -4  -2   7     1455.58     1425.17     47.35 o 
  -3  -2   7      856.25      833.86     39.59 o 
  -2  -2   7     1627.98     1621.28     48.12 o 
  -1  -2   7      324.47      363.41     25.76 o 
   0  -2   7     5593.26     5152.62    246.89 o 
   1  -2   7     8190.62     7091.48    231.64 o 
   2  -2   7     8055.45     7025.69    840.99 o 
   3  -2   7     6205.17     5725.11    294.81 o 
   4  -2   7     7736.64     7533.99    128.03 o 
   5  -2   7        1.50      -30.48     33.88 o 
   6  -2   7       73.95       87.06     42.61 o 
   7  -2   7      740.07      761.05     90.37 o 
   8  -2   7      390.85      334.99     74.04 o 
   9  -2   7     2330.68     2268.11    150.09 o 
  10  -2   7      607.55      554.48    110.40 o 
  11  -2   7      212.40      311.90    113.27 o 
 -10  -1   7     1803.29     1873.35    166.78 o 
  -9  -1   7      428.16      443.97     79.10 o 
  -8  -1   7      752.48      713.44     76.11 o 
  -7  -1   7        4.27      -39.44     39.44 o 
  -6  -1   7      196.04      182.32     38.48 o 
  -5  -1   7     1606.92     1522.86     50.90 o 
  -4  -1   7     3811.31     3814.72     74.93 o 
  -3  -1   7     1407.87     1338.76     44.01 o 
  -2  -1   7    14105.50    13042.68    101.26 o 
  -1  -1   7     5077.04     4758.85     61.84 o 
   0  -1   7     4022.33     3404.44     58.07 o 
   1  -1   7      189.00      148.55     20.79 o 
   2  -1   7        2.21        1.20     27.51 o 
   3  -1   7     4972.24     4502.91    217.00 o 
   4  -1   7      777.82      725.62     54.89 o 
   5  -1   7     4065.72     3970.35    237.28 o 
   6  -1   7     1207.57     1183.83     66.91 o 
   7  -1   7      265.13      261.43     69.48 o 
   8  -1   7       71.20      -26.76     61.44 o 
   9  -1   7     1449.65     1401.47    127.59 o 
  10  -1   7      698.57      667.62    110.02 o 
  11  -1   7     1967.56     1859.34    165.47 o 
  -9   0   7      599.32      603.80     78.23 o 
  -8   0   7     2636.43     2730.23    139.98 o 
  -7   0   7      899.07      787.97     57.84 o 
  -6   0   7     2166.12     2247.88     79.34 o 
  -5   0   7      234.20      195.94     29.88 o 
  -4   0   7     1973.95     1914.03     49.77 o 
  -3   0   7     1580.47     1536.66     44.56 o 
  -2   0   7      218.07      264.49     24.66 o 
  -1   0   7     5288.91     4740.70     61.68 o 
   0   0   7     4131.00     4106.35     77.69 o 
   1   0   7      830.56      775.40     29.61 o 
   2   0   7      741.16      697.54     49.56 o 
   3   0   7        2.61      -14.82     24.30 o 
   4   0   7      803.81      780.30     53.57 o 
   5   0   7    10435.51    10113.31    141.90 o 
   6   0   7     2704.45     2620.60     84.45 o 
   7   0   7     8320.27     8563.10    211.56 o 
   8   0   7     1889.10     1782.05    122.12 o 
   9   0   7     2503.60     2400.13    145.16 o 
  10   0   7      290.10      289.84     92.78 o 
  11   0   7      123.46       70.10     90.97 o 
 -10   1   7      811.59      642.11    130.27 o 
  -9   1   7       46.03       52.24     65.12 o 
  -8   1   7       39.87       75.46     61.41 o 
  -7   1   7     1466.33     1426.74     69.05 o 
  -6   1   7      558.21      581.68     47.83 o 
  -5   1   7     2656.80     2767.27     93.79 o 
  -4   1   7       39.51       37.61     21.86 o 
  -3   1   7      225.21      211.81     25.61 o 
  -2   1   7      309.51      315.61     25.51 o 
  -1   1   7     4682.84     4505.61     82.15 o 
   0   1   7     4849.41     4748.27    144.63 o 
   1   1   7    24026.79    22781.29    898.20 o 
   2   1   7     3936.36     3504.62    231.62 o 
   3   1   7    25651.85    25252.61   1171.71 o 
   4   1   7       47.11       41.14     28.91 o 
   5   1   7     4199.32     3875.41    117.05 o 
   6   1   7     2009.21     2044.89     75.75 o 
   7   1   7      329.40      325.78     47.56 o 
   8   1   7     3461.60     3400.43    150.74 o 
   9   1   7     2455.45     2211.18    138.87 o 
  10   1   7       90.60       84.69     79.83 o 
  11   1   7      413.17      384.20    106.39 o 
 -10   2   7      507.97      574.46    139.91 o 
  -9   2   7     1505.55     1426.85    112.56 o 
  -8   2   7        4.93       27.17     59.68 o 
  -7   2   7      339.03      334.56     59.32 o 
  -6   2   7     1557.73     1433.16     84.96 o 
  -5   2   7     2833.30     2926.30     72.26 o 
  -4   2   7     1842.14     1882.88     50.98 o 
  -3   2   7    18111.57    18233.25    120.22 o 
  -2   2   7     1558.40     1505.76     42.34 o 
  -1   2   7     3938.33     3577.62    120.99 o 
   0   2   7       26.31       36.27     17.61 o 
   1   2   7       96.32       74.86     17.32 o 
   2   2   7     7986.94     7584.00     90.07 o 
   3   2   7     2721.10     2734.40    110.13 o 
   4   2   7     2792.72     2739.12     75.04 o 
   5   2   7     1151.96     1165.57     60.26 o 
   6   2   7     2324.36     2408.45     76.93 o 
   7   2   7      507.06      535.25     52.08 o 
   8   2   7     3782.39     3671.87    153.54 o 
   9   2   7       53.08       66.01     67.51 o 
  10   2   7     4095.96     3849.98    176.03 o 
  11   2   7      727.03      793.24    122.06 o 
 -10   3   7      980.46      941.03    153.86 o 
  -9   3   7     2191.87     1946.47    119.67 o 
  -8   3   7     1156.74     1160.14     89.95 o 
  -7   3   7     3216.49     3207.82    120.03 o 
  -6   3   7       57.21       73.53     49.43 o 
  -5   3   7     2897.68     2865.96    154.63 o 
  -4   3   7     2244.23     2242.23     65.98 o 
  -3   3   7        4.06       15.21     26.93 o 
  -2   3   7     7114.70     7256.78    100.49 o 
  -1   3   7     1424.47     1432.08     39.18 o 
   0   3   7     3194.24     3146.86     65.19 o 
   1   3   7      219.92      232.14     22.00 o 
   2   3   7       57.78       33.27     21.37 o 
   3   3   7       18.35        5.56     24.05 o 
   4   3   7     4145.16     3917.92    180.41 o 
   5   3   7     1867.62     1873.99    146.69 o 
   6   3   7    12651.97    12286.16    153.10 o 
   7   3   7     2706.18     2578.95     85.42 o 
   8   3   7     3430.09     3323.42    148.72 o 
   9   3   7       14.88       15.97     66.36 o 
  10   3   7      315.21      338.86     86.29 o 
  11   3   7      854.07      940.37    126.28 o 
  -9   4   7       73.54       46.61     75.47 o 
  -8   4   7     1836.05     1629.77    111.33 o 
  -7   4   7      117.87      113.83     56.64 o 
  -6   4   7     5172.95     5052.60    292.57 o 
  -5   4   7     1408.06     1358.57     81.12 o 
  -4   4   7     1420.69     1476.19     59.35 o 
  -3   4   7      226.96      224.12     32.25 o 
  -2   4   7      987.33      970.37     49.46 o 
  -1   4   7      446.25      440.47     42.25 o 
   0   4   7     8499.81     8059.37    171.66 o 
   1   4   7     1005.22      882.36     35.55 o 
   2   4   7    15297.41    14779.98    604.21 o 
   3   4   7      475.00      459.22     34.95 o 
   4   4   7     1369.02     1277.51     58.16 o 
   5   4   7        3.30      -27.28     27.28 o 
   6   4   7      564.51      552.01     48.80 o 
   7   4   7     4398.99     4320.53    379.46 o 
   8   4   7     1051.17     1049.07    106.68 o 
   9   4   7     1227.29     1311.48    122.01 o 
  10   4   7      205.60      133.43     82.93 o 
  11   4   7        0.89        4.64     89.40 o 
  -9   5   7      336.77      268.05     81.97 o 
  -8   5   7        8.14      -19.75     62.29 o 
  -7   5   7        5.82      -24.40     52.29 o 
  -6   5   7     2211.79     2219.01    101.67 o 
  -5   5   7     1992.51     1775.49     93.23 o 
  -4   5   7     6771.10     6569.40    256.83 o 
  -3   5   7     1244.65     1260.00     56.76 o 
  -2   5   7    10953.40    10403.43    264.17 o 
  -1   5   7      267.44      272.49     32.73 o 
   0   5   7      134.85      111.28     26.57 o 
   1   5   7     3828.42     3529.36     96.72 o 
   2   5   7      413.59      394.23     42.07 o 
   3   5   7     2809.00     2741.87    116.52 o 
   4   5   7     1909.56     1863.62     56.41 o 
   5   5   7      232.07      202.23     36.11 o 
   6   5   7       21.92       23.03     46.02 o 
   7   5   7     2622.04     2588.52     90.29 o 
   8   5   7      216.54      207.14     74.55 o 
   9   5   7     4407.55     4380.76    181.94 o 
  10   5   7     1706.86     2008.55    163.72 o 
  11   5   7     2132.84     2334.45    179.43 o 
  -8   6   7     1616.25     1574.67    115.48 o 
  -7   6   7      643.65      631.14     81.92 o 
  -6   6   7     1562.70     1658.02     98.12 o 
  -5   6   7      728.11      645.18     65.60 o 
  -4   6   7       86.34      102.63     34.56 o 
  -3   6   7     4150.23     4298.83    145.62 o 
  -2   6   7     2692.19     2636.56     71.88 o 
  -1   6   7     1708.36     1603.23     58.18 o 
   0   6   7      802.33      796.08     48.47 o 
   1   6   7     1335.69     1350.49     53.35 o 
   2   6   7        2.27        8.47     31.35 o 
   3   6   7     3160.19     2991.35     88.54 o 
   4   6   7     3332.03     3287.09     90.90 o 
   5   6   7     9101.92     9029.63    145.61 o 
   6   6   7     1719.15     1814.43     79.56 o 
   7   6   7     5210.50     5486.21    412.68 o 
   8   6   7      291.80      285.35     77.05 o 
   9   6   7      276.76      331.89     96.70 o 
  10   6   7      182.23      166.02    103.05 o 
  11   6   7      268.64      194.10    111.15 o 
  -8   7   7      333.55      347.39    129.52 o 
  -7   7   7     1384.36     1470.35    117.11 o 
  -6   7   7     1166.08     1219.63     94.51 o 
  -5   7   7      738.15      712.26     70.37 o 
  -4   7   7      111.23      101.37     40.18 o 
  -3   7   7      936.27      953.33     59.09 o 
  -2   7   7     2850.93     2734.95     94.75 o 
  -1   7   7     6434.20     6055.05    121.21 o 
   0   7   7     2190.23     2113.50     67.93 o 
   1   7   7    15961.12    15151.28    389.16 o 
   2   7   7     2857.03     2930.04    151.76 o 
   3   7   7     4957.22     5054.59    114.46 o 
   4   7   7      190.96      151.42     43.22 o 
   5   7   7        1.13        7.27     40.21 o 
   6   7   7      686.19      681.12     62.02 o 
   7   7   7     1258.44     1395.00     82.79 o 
   8   7   7      360.59      431.99     89.13 o 
   9   7   7      878.99      991.27    114.51 o 
  10   7   7      122.68      275.77    112.19 o 
  -7   8   7     1187.33     1175.51    101.61 o 
  -6   8   7     1200.40     1021.73     91.63 o 
  -5   8   7     7218.45     6834.46    169.47 o 
  -4   8   7     2163.11     2174.67     80.20 o 
  -3   8   7     7489.80     7338.27    122.20 o 
  -2   8   7      740.76      684.21     50.45 o 
  -1   8   7     3000.09     2931.59     79.95 o 
   0   8   7      788.85      779.17     51.13 o 
   1   8   7      546.73      495.14     42.96 o 
   2   8   7     1431.39     1478.31     85.39 o 
   3   8   7     1294.34     1376.91     98.47 o 
   4   8   7      438.18      440.86     55.15 o 
   5   8   7      388.53      420.08     58.12 o 
   6   8   7     2494.89     2340.15    195.71 o 
   7   8   7      437.87      405.93     99.35 o 
  -6   9   7        0.54      -30.50     66.38 o 
  -5   9   7      156.62       97.81     67.22 o 
  -4   9   7      929.65      889.28     65.06 o 
  -3   9   7     1780.53     1839.93     79.90 o 
  -2   9   7     1135.45     1129.99     66.26 o 
  -1   9   7      491.31      552.11     50.62 o 
   0   9   7      126.97      104.51     38.74 o 
   1   9   7        2.33       30.56     51.12 o 
   2   9   7     4436.15     4474.80    117.76 o 
   3   9   7     1836.88     1891.92     87.98 o 
   4   9   7    10168.06     9751.86    194.34 o 
   5   9   7      744.70      842.68     74.50 o 
   6   9   7     5231.06     5371.92    186.21 o 
   7   9   7      242.81      231.76     89.08 o 
  -5  10   7       35.44       53.33     67.38 o 
  -4  10   7      433.99      448.16     62.43 o 
  -3  10   7      508.50      483.19     60.74 o 
  -2  10   7     6092.48     6226.78    106.95 o 
  -1  10   7     1107.83     1037.75     68.09 o 
   0  10   7     7437.73     7464.60    216.47 o 
   1  10   7     1765.83     1828.99    112.92 o 
   2  10   7     4127.09     4245.44    362.96 o 
   3  10   7        7.73        1.63     46.75 o 
   4  10   7       18.97       43.52     66.33 o 
   5  10   7      674.73      636.75    104.87 o 
   6  10   7     1662.35     1517.07    143.24 o 
   7  10   7     1004.97     1104.03    126.60 o 
  -4  11   7     1948.07     2075.28    128.67 o 
  -3  11   7      476.27      429.38     62.29 o 
  -2  11   7      520.69      553.88     64.53 o 
  -1  11   7      264.71      274.16     56.47 o 
   0  11   7      359.52      316.80     68.35 o 
   1  11   7     2796.97     2679.83    154.14 o 
   2  11   7     3648.31     3436.12    168.31 o 
   3  11   7      839.68      894.50    117.96 o 
   4  11   7     1343.97     1192.65    134.60 o 
   5  11   7       60.72       39.91     88.16 o 
   6  11   7       41.89       87.48     93.51 o 
   7  11   7     1577.94     1570.44    160.05 o 
  -3  12   7     1617.25     1690.79    122.69 o 
  -2  12   7     1085.64     1108.75     83.38 o 
  -1  12   7      261.18      291.45     72.21 o 
   0  12   7      327.84      316.84     93.24 o 
   1  12   7      972.52      886.62    123.98 o 
   2  12   7      539.32      344.10    104.56 o 
   3  12   7     3897.59     4092.46    198.75 o 
   4  12   7     1475.47     1610.18    153.97 o 
   5  12   7     2288.00     2537.95    181.45 o 
   6  12   7      243.03      307.58    118.13 o 
  -3 -11   8      391.26      493.96     90.44 o 
  -2 -11   8      468.22      456.53     86.49 o 
  -1 -11   8       77.12      118.56     69.40 o 
   0 -11   8       81.08      143.11     74.15 o 
   1 -11   8      744.31      764.91     94.55 o 
   2 -11   8      241.74      182.59     80.12 o 
   3 -11   8      941.98      878.50     95.59 o 
   4 -11   8      158.93       86.49     80.46 o 
  -5 -10   8      749.79      724.99     95.58 o 
  -4 -10   8      296.32      321.54     64.78 o 
  -3 -10   8     2150.60     2282.51    100.72 o 
  -2 -10   8      244.97      230.33     71.39 o 
  -1 -10   8      766.71      828.57     84.90 o 
   0 -10   8        1.10       12.48     59.96 o 
   1 -10   8       38.63       70.61     63.78 o 
   2 -10   8      941.58      944.41     89.90 o 
   3 -10   8     2106.44     2157.37    123.61 o 
   4 -10   8     1506.00     1474.15    116.24 o 
   5 -10   8     1467.04     1557.09    123.49 o 
   6 -10   8      436.46      422.89    160.51 o 
  -6  -9   8      192.32      120.61    110.72 o 
  -5  -9   8      270.74      275.99     59.41 o 
  -4  -9   8      250.47      248.12     57.31 o 
  -3  -9   8      722.04      769.64     64.65 o 
  -2  -9   8     1957.40     2011.89     87.23 o 
  -1  -9   8     4314.18     4409.93    137.69 o 
   0  -9   8     2114.01     2153.19    114.81 o 
   1  -9   8     3071.91     3054.89    121.21 o 
   2  -9   8      225.03      204.63     61.65 o 
   3  -9   8      327.25      314.21     67.69 o 
   4  -9   8      457.14      464.33     79.78 o 
   5  -9   8       75.55       86.49     68.95 o 
   6  -9   8     1882.33     1701.75    193.60 o 
   7  -9   8      377.36      192.32    146.45 o 
  -7  -8   8      706.77      848.30    144.45 o 
  -6  -8   8     1847.88     2133.36    123.43 o 
  -5  -8   8     3771.94     3867.26    212.30 o 
  -4  -8   8      901.91      895.94     66.63 o 
  -3  -8   8     1151.60     1175.20     88.74 o 
  -2  -8   8       25.06       41.24     41.62 o 
  -1  -8   8        4.17      -10.80     53.16 o 
   0  -8   8     2602.39     2623.36    157.39 o 
   1  -8   8     1006.11      981.20     80.77 o 
   2  -8   8     2243.33     2200.77    101.12 o 
   3  -8   8      545.90      499.46     68.25 o 
   4  -8   8      644.34      682.35     76.39 o 
   5  -8   8       39.37      -46.35     58.61 o 
   6  -8   8     1910.74     1640.94    113.75 o 
   7  -8   8      226.19      279.42    117.85 o 
   8  -8   8     1496.71     1362.77    167.16 o 
  -7  -7   8      387.85      396.02     88.99 o 
  -6  -7   8      764.95      723.79     80.89 o 
  -5  -7   8       17.80       22.13     44.37 o 
  -4  -7   8     2159.91     2356.43    102.53 o 
  -3  -7   8      727.28      741.58     57.25 o 
  -2  -7   8      741.49      752.79     54.85 o 
  -1  -7   8       38.32       29.13     42.50 o 
   0  -7   8       21.75        2.03     44.44 o 
   1  -7   8      959.48      910.79     91.25 o 
   2  -7   8     4427.58     4412.77    126.39 o 
   3  -7   8     2803.79     2713.54    105.78 o 
   4  -7   8     4595.69     4661.87    429.19 o 
   5  -7   8      757.72      764.60     77.62 o 
   6  -7   8      531.61      501.54     73.65 o 
   7  -7   8       10.66       36.37    101.71 o 
   8  -7   8      161.11       57.94    112.79 o 
   9  -7   8     1253.13     1243.94    173.79 o 
  -8  -6   8     1257.32     1266.48    109.07 o 
  -7  -6   8       78.15       49.54     63.64 o 
  -6  -6   8      183.67      161.54     59.77 o 
  -5  -6   8      242.04      240.91     47.98 o 
  -4  -6   8      614.61      628.68     53.43 o 
  -3  -6   8     1323.52     1317.14     65.95 o 
  -2  -6   8     4646.58     4780.97    113.71 o 
  -1  -6   8     3151.67     3046.98    114.71 o 
   0  -6   8     6510.54     6343.13    238.18 o 
   1  -6   8      119.78      103.86     46.23 o 
   2  -6   8      648.13      623.05     64.12 o 
   3  -6   8      592.71      545.93     59.87 o 
   4  -6   8      784.25      732.32     69.36 o 
   5  -6   8     2633.24     2500.58    139.52 o 
   6  -6   8     1164.39     1145.84     95.49 o 
   7  -6   8     1543.73     1345.20    144.83 o 
   8  -6   8      313.03      236.58    106.33 o 
   9  -6   8        1.01      -98.85    104.05 o 
  -8  -5   8     1014.38      867.61    113.09 o 
  -7  -5   8     1697.06     1608.88    134.60 o 
  -6  -5   8     3513.37     3726.79    123.96 o 
  -5  -5   8      477.00      501.22     51.87 o 
  -4  -5   8     6808.09     6916.35    373.42 o 
  -3  -5   8       81.37       92.68     35.61 o 
  -2  -5   8      198.81      178.07     35.70 o 
  -1  -5   8     2237.53     2142.47     68.12 o 
   0  -5   8      276.10      290.45     36.40 o 
   1  -5   8     4729.58     4722.58    148.23 o 
   2  -5   8     2525.38     2467.50    110.76 o 
   3  -5   8      919.66      903.44     69.64 o 
   4  -5   8      391.07      348.96     54.66 o 
   5  -5   8      593.17      571.45     63.59 o 
   6  -5   8     2152.90     1998.11    101.01 o 
   7  -5   8     3835.92     3575.48    184.79 o 
   8  -5   8     2704.24     2607.03    177.73 o 
   9  -5   8     1250.74     1552.76    168.42 o 
  10  -5   8      350.35      260.52    121.70 o 
  -9  -4   8      832.05     1063.05    105.79 o 
  -8  -4   8      464.43      467.86     98.16 o 
  -7  -4   8      390.21      333.01     68.77 o 
  -6  -4   8        4.18      -36.60     47.64 o 
  -5  -4   8     2341.77     2431.00     79.53 o 
  -4  -4   8      469.84      483.70     47.13 o 
  -3  -4   8     3121.76     3220.47    155.13 o 
  -2  -4   8       20.92       -1.78     29.77 o 
  -1  -4   8       15.31       26.53     28.99 o 
   0  -4   8       25.94       27.24     22.52 o 
   1  -4   8     7098.04     6766.81    131.63 o 
   2  -4   8     5362.92     4839.19    199.71 o 
   3  -4   8    10372.33     9366.23    901.26 o 
   4  -4   8     1514.91     1479.90    138.04 o 
   5  -4   8     3153.83     2935.30    126.96 o 
   6  -4   8        0.64        9.21     49.99 o 
   7  -4   8       96.78       82.73     78.54 o 
   8  -4   8      833.49      662.58    114.62 o 
   9  -4   8      573.32      525.06    113.16 o 
  10  -4   8     1012.91      896.96    142.64 o 
  -9  -3   8     1226.06     1311.10    108.55 o 
  -8  -3   8      157.62       83.10     67.91 o 
  -7  -3   8      383.85      366.23     68.25 o 
  -6  -3   8        1.54       25.41     47.86 o 
  -5  -3   8      136.10      136.25     37.36 o 
  -4  -3   8     4313.78     4103.25    133.20 o 
  -3  -3   8     1351.89     1308.33     58.99 o 
  -2  -3   8     2488.63     2417.19     73.69 o 
  -1  -3   8    14313.00    13487.04    168.61 o 
   0  -3   8      794.44      720.48     36.81 o 
   1  -3   8     1387.38     1255.76     67.63 o 
   2  -3   8      537.88      515.22     52.91 o 
   3  -3   8       74.14       45.21     37.17 o 
   4  -3   8     1850.92     1651.58     79.76 o 
   5  -3   8      898.97      889.90     70.19 o 
   6  -3   8     2363.78     2224.44     97.75 o 
   7  -3   8      717.78      644.30     97.49 o 
   8  -3   8        1.22      -54.90     63.00 o 
   9  -3   8      281.62      229.91     97.68 o 
  10  -3   8     1317.82     1121.38    131.59 o 
  -9  -2   8     1051.71     1114.96    102.12 o 
  -8  -2   8      998.07     1054.21     90.60 o 
  -7  -2   8     2411.33     2513.47    271.60 o 
  -6  -2   8     1999.29     1923.42     93.81 o 
  -5  -2   8     1328.05     1336.56     62.31 o 
  -4  -2   8      575.19      546.12     37.16 o 
  -3  -2   8      351.22      342.95     31.30 o 
  -2  -2   8     1228.62     1162.02     44.58 o 
  -1  -2   8      797.62      741.72     37.61 o 
   0  -2   8     5439.63     5057.28    104.22 o 
   1  -2   8      274.31      225.73     31.51 o 
   2  -2   8     3187.81     2636.48     93.74 o 
   3  -2   8      451.68      435.56     47.23 o 
   4  -2   8     1224.46     1051.03     65.39 o 
   5  -2   8      593.10      586.56     54.80 o 
   6  -2   8     7925.52     7479.64    143.06 o 
   7  -2   8     2884.87     2763.80    148.17 o 
   8  -2   8     5891.57     5792.74    205.48 o 
   9  -2   8      652.39      626.35    106.85 o 
  10  -2   8      698.43      716.61    120.53 o 
  -9  -1   8      529.38      524.05     83.71 o 
  -8  -1   8      747.93      733.92     83.40 o 
  -7  -1   8       49.17       69.77     54.71 o 
  -6  -1   8     4245.75     4299.09    108.35 o 
  -5  -1   8     1510.89     1471.62     64.70 o 
  -4  -1   8     2661.52     2646.49     61.00 o 
  -3  -1   8     1061.22      988.30     44.14 o 
  -2  -1   8      863.56      828.78     40.46 o 
  -1  -1   8        6.71       -2.79     19.67 o 
   0  -1   8     3127.13     2719.98     51.03 o 
   1  -1   8     6642.73     6126.39     90.58 o 
   2  -1   8     9207.91     8477.81    327.40 o 
   3  -1   8     2671.49     2253.99    101.32 o 
   4  -1   8    12667.04    11573.03    507.90 o 
   5  -1   8       50.47       11.77     36.20 o 
   6  -1   8       30.32       -2.41     41.14 o 
   7  -1   8      326.13      345.69     77.79 o 
   8  -1   8      412.38      333.91     82.59 o 
   9  -1   8     2659.42     2688.21    162.24 o 
  10  -1   8     1074.03     1160.24    139.41 o 
  11  -1   8       68.44       38.46    102.89 o 
  -9   0   8      943.72      981.58    143.46 o 
  -8   0   8      565.71      586.92     75.15 o 
  -7   0   8        7.17       -2.33     42.95 o 
  -6   0   8      311.67      326.43     46.45 o 
  -5   0   8      652.90      600.41     44.92 o 
  -4   0   8     7106.67     7045.35    141.34 o 
  -3   0   8     2464.17     2323.16     62.25 o 
  -2   0   8    14347.51    13366.91    135.11 o 
  -1   0   8     2199.90     2062.24     57.58 o 
   0   0   8     4642.60     4508.48    135.73 o 
   1   0   8      995.19      908.97     35.01 o 
   2   0   8      144.85      175.67     36.67 o 
   3   0   8     2240.48     2101.95     84.62 o 
   4   0   8     1877.33     1755.19     73.81 o 
   5   0   8      477.03      505.14     50.71 o 
   6   0   8     2682.83     2605.40     88.76 o 
   7   0   8      124.45      133.76     49.55 o 
   8   0   8       54.07      122.06     70.07 o 
   9   0   8     3398.59     3310.78    170.39 o 
  10   0   8      337.03      304.90     96.94 o 
  11   0   8     2545.27     2540.36    182.33 o 
  -9   1   8      746.25      654.22     92.50 o 
  -8   1   8     3127.58     3021.04    148.99 o 
  -7   1   8      845.72      792.43     77.17 o 
  -6   1   8     3307.96     3450.06     89.39 o 
  -5   1   8        1.87      -11.37     30.09 o 
  -4   1   8     1697.30     1598.95     52.14 o 
  -3   1   8     3112.95     3073.40     76.24 o 
  -2   1   8      527.56      534.49     33.08 o 
  -1   1   8     6509.90     6434.21    186.16 o 
   0   1   8     1049.50     1003.24     39.39 o 
   1   1   8      246.10      260.79     23.12 o 
   2   1   8     2298.38     2223.74     60.04 o 
   3   1   8      766.69      698.16     54.50 o 
   4   1   8        8.51        6.67     31.93 o 
   5   1   8     5304.65     5118.42    109.31 o 
   6   1   8     4160.85     4206.35    105.81 o 
   7   1   8     8124.64     8079.22    394.46 o 
   8   1   8     1446.69     1354.78    116.15 o 
   9   1   8     1207.86     1212.63    123.16 o 
  10   1   8      197.97      181.96     87.42 o 
  11   1   8       42.74       51.09     95.70 o 
  -9   2   8      222.42      197.20     91.29 o 
  -8   2   8      145.25      200.76     70.44 o 
  -7   2   8     1333.54     1472.29     95.60 o 
  -6   2   8     1055.78     1096.07     83.97 o 
  -5   2   8     1430.27     1404.94     80.17 o 
  -4   2   8     1379.50     1352.06     73.00 o 
  -3   2   8        4.99       10.79     23.62 o 
  -2   2   8      119.55      107.12     23.82 o 
  -1   2   8     6191.06     5970.11    144.03 o 
   0   2   8     1807.79     1739.79     45.79 o 
   1   2   8    18424.83    16754.83    202.44 o 
   2   2   8     6937.07     6343.86    201.66 o 
   3   2   8    13286.91    12699.76    152.15 o 
   4   2   8     1204.24     1190.85     64.28 o 
   5   2   8     2902.41     2850.05     85.79 o 
   6   2   8      235.71      233.96     43.16 o 
   7   2   8     1499.94     1369.00     75.80 o 
   8   2   8      635.49      674.19     90.10 o 
   9   2   8     2099.41     1888.56    136.68 o 
  10   2   8      673.15      725.15    112.87 o 
  11   2   8      392.08      415.56    109.09 o 
  -9   3   8     1282.28     1269.46    110.82 o 
  -8   3   8      184.10      147.57     69.11 o 
  -7   3   8      196.21      184.28     63.91 o 
  -6   3   8      416.38      358.43     63.66 o 
  -5   3   8     4679.86     4690.66    240.68 o 
  -4   3   8     2010.04     1858.43     66.84 o 
  -3   3   8    19140.33    19204.56    165.58 o 
  -2   3   8     1919.01     1932.23     90.65 o 
  -1   3   8     6747.31     6239.25    139.15 o 
   0   3   8      516.02      503.86     30.63 o 
   1   3   8      131.62      129.82     23.01 o 
   2   3   8     3454.78     3342.99    121.77 o 
   3   3   8     4385.53     4344.36    119.49 o 
   4   3   8     1658.62     1640.15     68.63 o 
   5   3   8     2074.18     2045.46     74.59 o 
   6   3   8     1313.69     1314.37     86.84 o 
   7   3   8       30.11       13.88     42.51 o 
   8   3   8      733.32      659.35     89.11 o 
   9   3   8      825.54      838.01    103.83 o 
  10   3   8     1557.34     1764.26    145.76 o 
  11   3   8     1272.65     1246.73    152.00 o 
  -9   4   8     2336.82     2498.44    196.01 o 
  -8   4   8      933.39     1095.19     97.09 o 
  -7   4   8     2952.66     2998.42    126.85 o 
  -6   4   8     1456.81     1198.23     92.06 o 
  -5   4   8      293.60      353.65     57.44 o 
  -4   4   8      303.72      313.30     40.64 o 
  -3   4   8      918.74      938.92     54.63 o 
  -2   4   8     4384.32     4333.62    144.96 o 
  -1   4   8     3706.80     3586.98    141.48 o 
   0   4   8      367.90      330.84     32.19 o 
   1   4   8      510.22      534.82     36.45 o 
   2   4   8      399.10      400.56     33.21 o 
   3   4   8        9.97       25.45     25.72 o 
   4   4   8     6764.77     6994.86    170.37 o 
   5   4   8     2075.06     2119.36     93.22 o 
   6   4   8    10405.06    10438.45    150.62 o 
   7   4   8     1692.22     1491.09     76.71 o 
   8   4   8     2412.82     2392.19    140.18 o 
   9   4   8      244.67      214.54     86.46 o 
  10   4   8      117.64       70.81     87.07 o 
  11   4   8       79.39       15.42     99.68 o 
  -8   5   8      371.14      424.25     85.16 o 
  -7   5   8      558.66      596.01     80.00 o 
  -6   5   8     1821.99     1839.01    106.07 o 
  -5   5   8     1574.83     1488.83     90.57 o 
  -4   5   8      455.29      443.19     42.68 o 
  -3   5   8      166.08      117.54     34.56 o 
  -2   5   8     2433.64     2364.35    106.11 o 
  -1   5   8     2331.21     2175.67     66.58 o 
   0   5   8     2238.39     2117.36     63.15 o 
   1   5   8     6619.78     6351.02    153.66 o 
   2   5   8    12685.28    12247.26    456.88 o 
   3   5   8      960.16      933.41     64.52 o 
   4   5   8     2117.40     1992.88     62.10 o 
   5   5   8      134.15      170.70     40.48 o 
   6   5   8      607.80      722.71     60.88 o 
   7   5   8      892.50      943.24    107.04 o 
   8   5   8     2469.05     2521.86    149.59 o 
   9   5   8      512.81      610.42    103.01 o 
  10   5   8      799.43      822.14    122.17 o 
  11   5   8       32.43       11.83    102.56 o 
  -8   6   8       31.09       51.28     74.33 o 
  -7   6   8       22.02       31.56     62.89 o 
  -6   6   8     1389.70     1402.08    196.64 o 
  -5   6   8     1178.14     1156.17     91.29 o 
  -4   6   8     6458.11     6644.74    312.30 o 
  -3   6   8     3135.94     3022.94     82.00 o 
  -2   6   8     1410.89     1348.92     61.17 o 
  -1   6   8     3760.66     3514.24     87.37 o 
   0   6   8      120.48      104.18     32.20 o 
   1   6   8     2263.15     2119.53     79.43 o 
   2   6   8     2262.40     2299.03     83.05 o 
   3   6   8     2816.49     2875.92     93.08 o 
   4   6   8     3187.76     3162.53     98.23 o 
   5   6   8      814.24      646.54     59.44 o 
   6   6   8      150.29      124.17     53.31 o 
   7   6   8     1731.29     1897.10     89.81 o 
   8   6   8        6.75      -23.94     66.49 o 
   9   6   8     3693.56     3948.34    183.53 o 
  10   6   8      867.58      928.05    127.59 o 
  -7   7   8      571.49      518.65     85.45 o 
  -6   7   8     2363.51     2408.75    122.93 o 
  -5   7   8      280.45      189.81     60.15 o 
  -4   7   8      125.09      167.23     43.99 o 
  -3   7   8     2347.37     2362.94     85.88 o 
  -2   7   8     1910.71     1890.52     72.33 o 
  -1   7   8     2390.68     2247.62     73.23 o 
   0   7   8     3123.01     3062.03     79.84 o 
   1   7   8      904.72      901.09     81.71 o 
   2   7   8       13.00       13.72     34.39 o 
   3   7   8     2133.47     2418.40    107.04 o 
   4   7   8     3341.01     3287.58    220.07 o 
   5   7   8     7256.48     7609.25    148.95 o 
   6   7   8     1666.63     1622.91     89.83 o 
   7   7   8     2243.86     2444.82    103.70 o 
   9   7   8      146.88      137.51     88.14 o 
  10   7   8       35.53       38.69    106.88 o 
  -6   8   8     1345.33     1154.59    102.24 o 
  -5   8   8      239.59      189.98     67.42 o 
  -4   8   8      738.20      715.84     59.14 o 
  -3   8   8      545.75      569.80     54.04 o 
  -2   8   8      342.65      329.96     45.13 o 
  -1   8   8     5583.23     5629.94    190.25 o 
   0   8   8      720.78      759.43     52.10 o 
   1   8   8     9863.23     9558.35    133.38 o 
   2   8   8     2397.81     2428.61     93.08 o 
   3   8   8     2584.19     2495.94     95.35 o 
   4   8   8       18.56       19.97     42.11 o 
   5   8   8      326.71      311.28     58.95 o 
   6   8   8      333.55      336.10     63.39 o 
   7   8   8     1212.41     1179.95     92.58 o 
  -6   9   8      655.74      696.14    142.20 o 
  -5   9   8     3941.03     3818.50    147.81 o 
  -4   9   8     1382.68     1358.40     76.43 o 
  -3   9   8     5158.53     5168.70    117.26 o 
  -2   9   8      671.44      615.98     55.66 o 
  -1   9   8     2459.41     2386.15     84.46 o 
   0   9   8       63.61       74.70     38.77 o 
   1   9   8      676.20      749.17     67.82 o 
   2   9   8      971.47     1040.05    128.16 o 
   3   9   8     2630.97     2795.18    249.38 o 
   4   9   8       31.38       28.81     46.11 o 
   5   9   8      960.00      952.81     78.21 o 
   6   9   8     1467.25     1379.79    122.39 o 
   7   9   8       53.36      -19.56     77.51 o 
  -5  10   8       89.92       97.75     74.05 o 
  -4  10   8      348.53      307.22     75.24 o 
  -3  10   8     1491.43     1532.37     89.40 o 
  -2  10   8      882.05      898.80     67.77 o 
  -1  10   8     1571.25     1555.13    106.38 o 
   0  10   8       26.36       39.95     43.87 o 
   1  10   8      311.22      248.57     59.41 o 
   2  10   8     2533.02     2697.40    109.75 o 
   3  10   8     1960.15     1960.96    139.71 o 
   4  10   8     5705.09     5690.54    199.19 o 
   5  10   8     1491.01     1402.73    126.99 o 
   6  10   8     3398.21     3826.83    181.45 o 
   7  10   8      826.85     1040.32    133.78 o 
  -4  11   8      419.47      327.41    121.40 o 
  -3  11   8      119.75      144.89     62.86 o 
  -2  11   8     4608.30     4818.58    127.89 o 
  -1  11   8      806.77      772.60     69.45 o 
   0  11   8     6703.05     6813.05    137.04 o 
   1  11   8     2258.11     2389.57    110.64 o 
   2  11   8     2601.49     2499.75    149.43 o 
   3  11   8      184.30      130.30     82.58 o 
   4  11   8       19.49        1.56     54.49 o 
   5  11   8      147.80      219.86    108.72 o 
   6  11   8     1463.73     1486.03    162.62 o 
   7  11   8      409.35      471.54    124.66 o 
  -2  12   8      320.73      312.27     83.63 o 
  -1  12   8      101.12       87.26     62.68 o 
   0  12   8      909.07      956.57    133.88 o 
   1  12   8     1057.76     1176.94    138.37 o 
   2  12   8     2235.97     2033.34    167.44 o 
   3  12   8      646.24      599.47    122.99 o 
   4  12   8     1520.40     1573.39    162.24 o 
  -1 -11   9     1428.00     1623.20    197.60 o 
   0 -11   9     1045.98     1420.68    169.74 o 
   1 -11   9     1024.92     1090.95    162.68 o 
   2 -11   9     1312.61     1333.98    174.55 o 
   3 -11   9        7.77       -0.93    131.86 o 
  -4 -10   9     1820.46     1901.54    182.93 o 
  -3 -10   9      491.87      503.62     91.50 o 
  -2 -10   9      459.68      382.08     78.55 o 
  -1 -10   9       16.67       46.96     62.90 o 
   0 -10   9       78.71       94.15     69.59 o 
   1 -10   9     1642.54     1725.31    116.49 o 
   2 -10   9      844.59      910.49    101.95 o 
   3 -10   9      817.89      832.65     98.39 o 
   4 -10   9      396.74      438.20     89.70 o 
   5 -10   9       14.04       67.01     86.25 o 
  -5  -9   9      463.96      577.08     88.58 o 
  -4  -9   9      569.10      633.40     88.70 o 
  -3  -9   9     1612.98     1687.37    115.29 o 
  -2  -9   9      543.95      686.19     84.04 o 
  -1  -9   9      925.46      932.34     88.34 o 
   0  -9   9      194.98      158.44     62.85 o 
   1  -9   9      442.97      353.54     69.49 o 
   2  -9   9      527.39      553.06     79.15 o 
   3  -9   9     3166.36     3118.13    133.44 o 
   4  -9   9      978.35     1065.26    126.41 o 
   5  -9   9     3569.59     3421.27    171.79 o 
   6  -9   9       85.23       10.30     80.47 o 
  -6  -8   9      287.30      219.23    122.26 o 
  -5  -8   9      102.33       71.82     66.37 o 
  -4  -8   9      171.99      128.99     53.61 o 
  -3  -8   9      620.67      799.30     84.78 o 
  -2  -8   9     1131.80     1367.78     98.65 o 
  -1  -8   9     4358.05     4360.10    136.36 o 
   0  -8   9     2427.88     2283.19    110.35 o 
   1  -8   9     3512.74     3471.92    320.43 o 
   2  -8   9      208.04      156.42     61.29 o 
   3  -8   9      977.97     1086.40     94.52 o 
   4  -8   9      197.67      206.86     67.02 o 
   5  -8   9      597.17      476.26     81.50 o 
   6  -8   9      317.72      240.13     81.10 o 
   7  -8   9      999.40      829.91    150.09 o 
  -7  -7   9     1475.43     1473.44    183.31 o 
  -6  -7   9      782.78      769.86    101.21 o 
  -5  -7   9     3193.94     3362.68    106.58 o 
  -4  -7   9      507.77      489.74     56.59 o 
  -3  -7   9     2027.41     2127.12     86.59 o 
  -2  -7   9        1.57       -8.88     50.18 o 
  -1  -7   9      193.78      182.88     57.35 o 
   0  -7   9     1899.27     2031.13    104.35 o 
   1  -7   9     1137.19     1081.89     82.31 o 
   2  -7   9     1968.68     1969.79    109.14 o 
   3  -7   9     1369.98     1371.21     93.47 o 
   4  -7   9      404.14      366.82     66.93 o 
   5  -7   9       12.53        3.45     57.39 o 
   6  -7   9     1180.13      989.44     92.57 o 
   7  -7   9      269.17      110.52    104.66 o 
   8  -7   9     2443.35     2172.43    194.86 o 
  -7  -6   9      154.42       87.14     69.50 o 
  -6  -6   9     1041.14     1095.00    112.26 o 
  -5  -6   9       19.30        4.06     44.66 o 
  -4  -6   9     2592.02     2533.42     91.02 o 
  -3  -6   9     1663.26     1801.34     78.18 o 
  -2  -6   9     1158.52     1115.45    118.72 o 
  -1  -6   9      687.48      627.19     65.96 o 
   0  -6   9       85.13       76.22     48.09 o 
   1  -6   9       59.75       60.91     44.09 o 
   2  -6   9     4339.99     4077.58    123.65 o 
   3  -6   9     2823.07     2844.19    110.28 o 
   4  -6   9     3594.81     3482.80    163.93 o 
   5  -6   9      517.05      436.99     68.05 o 
   6  -6   9      939.34      893.49     84.82 o 
   7  -6   9        1.19      -37.95     91.98 o 
   8  -6   9       43.94      -35.14     95.69 o 
   9  -6   9      767.62      623.45    142.86 o 
  -8  -5   9      841.40      979.62    103.41 o 
  -7  -5   9      307.98      323.94     83.76 o 
  -6  -5   9      111.84      102.37     62.29 o 
  -5  -5   9       74.60       50.56     42.50 o 
  -4  -5   9     2351.18     2385.72     85.28 o 
  -3  -5   9      361.75      358.34     47.52 o 
  -2  -5   9     4360.53     4436.34    159.31 o 
  -1  -5   9     2331.78     2272.62    104.49 o 
   0  -5   9     5666.38     5390.13    327.54 o 
   1  -5   9       69.63      107.91     45.95 o 
   2  -5   9      758.43      711.58     65.82 o 
   3  -5   9     1068.18     1094.19     80.31 o 
   4  -5   9      247.12      206.33     53.27 o 
   5  -5   9     1703.21     1688.79    296.81 o 
   6  -5   9     2714.20     2463.30    113.69 o 
   7  -5   9     1841.38     1550.90    149.65 o 
   8  -5   9      649.97      664.17    125.51 o 
   9  -5   9        5.37      -58.40    101.70 o 
  -8  -4   9      815.28      734.79     91.09 o 
  -7  -4   9      847.94      976.11     88.88 o 
  -6  -4   9     3176.09     2986.81    114.81 o 
  -5  -4   9      220.51      235.40     45.77 o 
  -4  -4   9     1766.13     1810.94     74.04 o 
  -3  -4   9       45.34       26.03     36.42 o 
  -2  -4   9        1.23       17.27     33.57 o 
  -1  -4   9     1748.00     1595.54     83.29 o 
   0  -4   9     1776.39     1713.02    159.01 o 
   1  -4   9     2434.77     2239.82     69.66 o 
   2  -4   9     4060.04     3690.81    181.31 o 
   3  -4   9     1269.79     1143.05    109.31 o 
   4  -4   9      295.40      257.46     52.91 o 
   5  -4   9      347.33      327.18     70.85 o 
   6  -4   9      374.93      300.08     61.74 o 
   7  -4   9     4434.32     4593.30    202.47 o 
   8  -4   9     2139.84     2113.53    166.23 o 
   9  -4   9     1460.75     1540.66    167.82 o 
  -9  -3   9      208.27      284.54    122.43 o 
  -8  -3   9      406.16      440.05     83.76 o 
  -7  -3   9      276.35      236.91     73.25 o 
  -6  -3   9       95.03       37.73     53.98 o 
  -5  -3   9     1175.86     1182.81     65.72 o 
  -4  -3   9      993.76      893.63     58.10 o 
  -3  -3   9     1858.29     1811.61    102.32 o 
  -2  -3   9     1842.11     1669.68     76.67 o 
  -1  -3   9      168.41      170.11     34.00 o 
   0  -3   9      144.69      162.00     34.74 o 
   1  -3   9     3271.63     3038.61    109.70 o 
   2  -3   9     4478.62     4283.84    114.06 o 
   3  -3   9     7763.67     7395.51    427.57 o 
   4  -3   9     2762.09     2597.03     96.96 o 
   5  -3   9     4308.35     4111.17    119.62 o 
   6  -3   9      115.43       94.50     50.71 o 
   7  -3   9      259.53      256.31     89.49 o 
   8  -3   9      275.35      350.96    100.01 o 
   9  -3   9      656.29      525.31    114.55 o 
  10  -3   9      565.51      608.34    131.97 o 
  -9  -2   9     1474.17     1468.07    124.26 o 
  -8  -2   9      239.70      239.56     80.05 o 
  -7  -2   9      284.89      360.59     70.26 o 
  -6  -2   9      384.15      464.71     72.23 o 
  -5  -2   9      799.16      809.42     68.19 o 
  -4  -2   9     1338.65     1285.05     74.08 o 
  -3  -2   9     5730.30     5372.25    139.81 o 
  -2  -2   9     1832.37     1693.05     53.11 o 
  -1  -2   9    10981.19    10046.06    191.32 o 
   0  -2   9      474.27      532.81     42.55 o 
   1  -2   9     1357.64     1294.47     55.63 o 
   2  -2   9      139.68       93.23     41.23 o 
   3  -2   9      110.60       76.96     36.89 o 
   4  -2   9      444.32      396.89     51.40 o 
   5  -2   9     1655.94     1536.61     82.44 o 
   6  -2   9      702.09      672.64     67.41 o 
   7  -2   9     1496.48     1533.38    132.35 o 
   8  -2   9       45.98       11.53     81.38 o 
   9  -2   9      134.29       77.37     90.32 o 
  10  -2   9     1876.38     1874.11    171.54 o 
  -9  -1   9     1122.65     1090.02    162.79 o 
  -8  -1   9      782.35      874.88     93.96 o 
  -7  -1   9     4133.93     4170.84    133.86 o 
  -6  -1   9      994.83     1023.01     81.21 o 
  -5  -1   9     3203.32     2965.65     91.54 o 
  -4  -1   9      287.08      312.35     35.52 o 
  -3  -1   9      292.90      265.19     32.63 o 
  -2  -1   9      869.06      818.00     43.03 o 
  -1  -1   9      499.25      516.80     34.47 o 
   0  -1   9     1186.87     1141.29     54.74 o 
   1  -1   9      753.91      676.48     45.85 o 
   2  -1   9        5.62       22.81     35.85 o 
   3  -1   9      813.20      802.94     79.01 o 
   4  -1   9     2270.42     2189.75     86.78 o 
   5  -1   9      427.45      404.70     52.53 o 
   6  -1   9     9372.03     9738.35    300.56 o 
   7  -1   9     2621.29     2627.41    107.78 o 
   8  -1   9     8076.51     8201.02    244.62 o 
   9  -1   9      762.08      799.75    116.64 o 
  10  -1   9     1418.60     1382.20    152.11 o 
  -9   0   9      180.71      266.32    124.97 o 
  -8   0   9       50.35       84.77    102.41 o 
  -7   0   9       42.88       41.01     59.03 o 
  -6   0   9     1497.25     1495.76     72.59 o 
  -5   0   9     1197.04     1072.60     63.17 o 
  -4   0   9     2053.56     2084.37     59.28 o 
  -3   0   9     1044.19      992.25     46.25 o 
  -2   0   9       40.61       40.98     25.89 o 
  -1   0   9      528.12      485.69     33.41 o 
   0   0   9     8908.43     8281.52    146.63 o 
   1   0   9     2654.65     2543.75     76.92 o 
   2   0   9    11982.46    10962.03    257.09 o 
   3   0   9     3768.71     3562.08    209.09 o 
   4   0   9    11373.24    10919.46    453.00 o 
   5   0   9     1795.17     1739.98    116.97 o 
   6   0   9      734.65      669.18     61.13 o 
   7   0   9      105.22       69.37     47.07 o 
   8   0   9       84.80      114.72     76.62 o 
   9   0   9      103.80       88.27     80.77 o 
  10   0   9     2142.04     2090.10    167.88 o 
  -9   1   9      662.23      656.18    147.51 o 
  -8   1   9      495.06      469.57     87.39 o 
  -7   1   9      467.61      424.08     73.35 o 
  -6   1   9      183.45      199.88     54.73 o 
  -5   1   9      365.59      417.19     70.52 o 
  -4   1   9     7268.54     6954.08    184.20 o 
  -3   1   9     3489.48     3419.93     67.51 o 
  -2   1   9    17887.70    17742.95    424.73 o 
  -1   1   9     2617.12     2602.02     78.06 o 
   0   1   9     4810.40     4766.30     76.56 o 
   1   1   9      460.98      468.24     38.85 o 
   2   1   9      225.29      179.99     31.36 o 
   3   1   9      726.20      693.98     58.98 o 
   4   1   9      258.93      229.58     41.73 o 
   5   1   9      660.37      634.57     75.34 o 
   6   1   9     1098.66     1115.43     72.97 o 
   7   1   9       19.87       41.44     46.96 o 
   8   1   9        4.15      -38.75     64.10 o 
   9   1   9     1120.49     1043.11    129.51 o 
  10   1   9      435.13      342.22     93.76 o 
  -9   2   9       75.48      167.95    122.38 o 
  -8   2   9     4450.86     4166.50    151.74 o 
  -7   2   9     1663.09     1668.90    112.40 o 
  -6   2   9     5533.03     5394.88    197.63 o 
  -5   2   9      111.86      123.91     49.60 o 
  -4   2   9     3094.77     2965.69     84.82 o 
  -3   2   9      752.67      663.12     47.86 o 
  -2   2   9      631.59      605.46     36.55 o 
  -1   2   9     1743.40     1731.30     72.46 o 
   0   2   9     1050.57     1056.90     43.81 o 
   1   2   9       23.19       13.73     26.73 o 
   2   2   9     2091.16     1931.90     61.27 o 
   3   2   9     1350.54     1240.14     54.29 o 
   4   2   9      162.67      149.97     39.63 o 
   5   2   9     5354.58     5354.32    117.73 o 
   6   2   9     1774.39     1730.83     81.39 o 
   7   2   9     2385.24     2476.65    108.54 o 
   8   2   9      365.44      345.95     85.34 o 
   9   2   9      722.99      778.24    110.02 o 
  10   2   9       43.44       -0.78     84.01 o 
  -9   3   9       33.50      -30.49    114.42 o 
  -8   3   9      136.60      132.62     79.76 o 
  -7   3   9      467.20      434.13     74.01 o 
  -6   3   9      660.25      651.06     79.75 o 
  -5   3   9      819.30      808.78     73.46 o 
  -4   3   9     1601.70     1654.55     89.26 o 
  -3   3   9       67.77       42.59     32.87 o 
  -2   3   9       40.64       20.47     30.84 o 
  -1   3   9     3883.60     3949.26    103.44 o 
   0   3   9      105.86       76.74     28.37 o 
   1   3   9     7847.79     7644.70    203.68 o 
   2   3   9     3688.53     3662.66    136.35 o 
   3   3   9     8195.40     8115.86    131.41 o 
   4   3   9      196.87      208.63     42.67 o 
   5   3   9      355.59      313.61     48.52 o 
   6   3   9      316.74      363.09     50.45 o 
   7   3   9      542.26      497.30     59.06 o 
   8   3   9     1007.57     1086.08    116.26 o 
   9   3   9     1472.58     1451.71    135.42 o 
  10   3   9      237.95      231.19     96.37 o 
  -8   4   9      324.77      290.81     83.06 o 
  -7   4   9       27.25       -7.12     65.74 o 
  -6   4   9      184.55      153.80     58.56 o 
  -5   4   9     2087.78     2190.18    205.53 o 
  -4   4   9     1623.62     1541.68     68.64 o 
  -3   4   9    11579.38    11429.78    367.60 o 
  -2   4   9     1645.83     1679.43     64.00 o 
  -1   4   9     4061.73     4150.13    107.54 o 
   0   4   9       80.89       70.89     29.12 o 
   1   4   9      331.67      360.54     37.38 o 
   2   4   9     2179.06     2150.36     82.37 o 
   3   4   9     6549.35     6312.30     98.67 o 
   4   4   9      455.42      450.48     39.76 o 
   5   4   9     3137.17     3188.78    218.59 o 
   6   4   9      140.67      123.57     63.78 o 
   7   4   9      491.84      496.49     61.74 o 
   8   4   9     1712.26     1632.56    131.31 o 
   9   4   9      154.13      127.55     85.65 o 
  10   4   9     1764.44     1888.29    160.38 o 
  -8   5   9      418.38      352.53     86.24 o 
  -7   5   9     3024.03     3237.18    142.04 o 
  -6   5   9      747.38      717.88    110.16 o 
  -5   5   9      759.89      800.15     77.61 o 
  -4   5   9      285.94      246.42     43.86 o 
  -3   5   9      993.76      960.10     60.45 o 
  -2   5   9     1584.29     1567.49     64.68 o 
  -1   5   9     1748.73     1749.10     66.06 o 
   0   5   9     4501.46     4130.82     86.25 o 
   1   5   9     1106.98     1070.17     54.14 o 
   2   5   9      978.37      858.34     66.73 o 
   3   5   9      144.87      114.99     43.07 o 
   4   5   9     3351.41     3373.82    103.93 o 
   5   5   9     3191.75     3159.28    111.95 o 
   6   5   9     4688.20     4648.68    115.04 o 
   7   5   9      695.22      704.48     66.63 o 
   8   5   9      680.86      870.25    101.81 o 
   9   5   9       91.89       22.85     84.43 o 
  10   5   9       11.38       96.36     95.83 o 
  -7   6   9      438.42      377.02     81.16 o 
  -6   6   9      568.85      552.37     79.73 o 
  -5   6   9     1653.71     1521.26    100.42 o 
  -4   6   9        3.59      -21.12     38.15 o 
  -3   6   9      270.93      275.21     44.08 o 
  -2   6   9     1500.62     1576.32     91.31 o 
  -1   6   9       43.20       57.24     33.46 o 
   0   6   9     8637.02     8497.15    171.08 o 
   1   6   9      928.21      935.98     58.45 o 
   2   6   9     8280.99     8504.73    151.27 o 
   3   6   9     1242.98     1308.72     96.20 o 
   4   6   9      839.08      866.89     71.53 o 
   5   6   9      367.10      296.97     54.33 o 
   6   6   9      861.19      871.49     73.46 o 
   7   6   9       37.09       65.45     71.24 o 
   8   6   9     2409.18     2510.92    145.22 o 
   9   6   9      155.87      249.61    101.04 o 
  10   6   9      838.01     1202.12    148.01 o 
  -7   7   9       11.40       22.71     97.46 o 
  -6   7   9      801.56      802.14     92.53 o 
  -5   7   9      280.57      282.61     68.65 o 
  -4   7   9     3791.12     3865.42    103.34 o 
  -3   7   9      205.28      201.76     44.71 o 
  -2   7   9     2744.53     2858.95    148.01 o 
  -1   7   9      553.03      542.50     49.31 o 
   0   7   9       14.64       15.46     34.38 o 
   1   7   9      611.45      598.76     49.54 o 
   2   7   9     3075.43     2978.91    102.60 o 
   3   7   9     1659.18     1583.50     82.47 o 
   4   7   9     3246.34     3225.16    109.64 o 
   5   7   9       87.64       84.83     50.58 o 
   6   7   9      558.87      550.00     88.77 o 
   7   7   9     1696.73     1699.24    103.76 o 
  -6   8   9      280.68      324.93    128.36 o 
  -5   8   9        0.68       27.00     69.34 o 
  -4   8   9      290.04      265.18     90.97 o 
  -3   8   9      871.83      873.09     63.13 o 
  -2   8   9     1991.77     1996.96     83.98 o 
  -1   8   9      558.27      566.74     51.84 o 
   0   8   9     4029.03     4116.70     99.35 o 
   1   8   9      779.44      691.96     55.99 o 
   2   8   9       64.98       32.46     46.52 o 
   3   8   9     5125.18     5035.82    132.04 o 
   4   8   9     1277.22     1380.03     89.48 o 
   5   8   9     8417.27     8556.41    170.68 o 
   6   8   9     2386.92     2391.89    109.81 o 
   7   8   9     1816.53     1841.54    136.40 o 
   8   8   9      939.51     1087.88    143.14 o 
  -5   9   9       52.27       27.03     69.03 o 
  -4   9   9      690.71      729.36     89.70 o 
  -3   9   9      363.67      344.77     56.84 o 
  -2   9   9      346.96      262.85     52.52 o 
  -1   9   9     2988.64     3048.86     94.58 o 
   0   9   9     1734.99     1616.38     76.17 o 
   1   9   9     4927.12     4891.04    145.82 o 
   2   9   9     2003.42     2056.20    100.80 o 
   3   9   9     1228.53     1253.08     89.48 o 
   4   9   9       33.31       46.61     53.88 o 
   5   9   9      534.34      502.45     72.38 o 
   6   9   9      149.91      141.24     66.24 o 
   7   9   9     1290.55     1257.46    133.72 o 
  -4  10   9      459.95      396.60     86.44 o 
  -3  10   9     2060.95     2028.01    105.37 o 
  -2  10   9      873.17      925.95     72.45 o 
  -1  10   9      499.59      555.42     60.23 o 
   0  10   9        1.45      -10.99     41.05 o 
   1  10   9      670.03      707.60     87.50 o 
   2  10   9      428.48      416.73     69.26 o 
   3  10   9     2175.05     2201.73    111.38 o 
   4  10   9        8.00        7.03     57.11 o 
   5  10   9     1019.06      974.47    116.70 o 
   6  10   9      120.92       82.36     88.26 o 
   7  10   9       23.00      -56.16     89.38 o 
  -3  11   9      921.28      873.11     85.94 o 
  -2  11   9      657.81      658.92     74.28 o 
  -1  11   9     1002.06     1038.22     80.48 o 
   0  11   9       25.61       43.01     53.80 o 
   1  11   9       73.99       35.20     65.96 o 
   2  11   9      584.27      581.38     77.14 o 
   3  11   9      742.00      648.08    110.35 o 
   4  11   9     2330.26     2680.82    171.60 o 
   5  11   9     1084.67     1201.13    143.35 o 
   6  11   9     1706.75     1807.55    183.80 o 
  -1  12   9     1426.22     1428.42    121.84 o 
   0  12   9     2545.97     2364.00    190.37 o 
  -1 -10  10      382.88      355.80    135.54 o 
   0 -10  10     1465.80     1603.18    120.48 o 
   1 -10  10      573.54      550.44     92.91 o 
   2 -10  10     1010.04     1056.77    108.24 o 
   3 -10  10       37.59       19.90    122.14 o 
  -4  -9  10     1427.73     1543.62    172.36 o 
  -3  -9  10       36.80       47.44     75.23 o 
  -2  -9  10      988.05      960.73     97.92 o 
  -1  -9  10       13.83       13.20     67.43 o 
   0  -9  10       98.10       44.31     66.73 o 
   1  -9  10      924.38      980.17     95.25 o 
   2  -9  10      599.78      693.15     91.16 o 
   3  -9  10      438.13      351.94     76.69 o 
   4  -9  10      579.27      453.44     87.67 o 
   5  -9  10      161.62      122.90     83.89 o 
  -4  -8  10       62.17       50.97     73.79 o 
  -3  -8  10      897.82      843.61     91.84 o 
  -2  -8  10      560.83      722.80     83.71 o 
  -1  -8  10      215.03      240.27     69.21 o 
   0  -8  10       15.17      -29.77     58.55 o 
   1  -8  10      689.78      703.03     81.10 o 
   2  -8  10      856.55      796.46     95.32 o 
   3  -8  10     3016.63     3155.56    133.17 o 
   4  -8  10     2059.58     2111.99    122.89 o 
   5  -8  10     1885.75     1973.71    126.16 o 
   6  -8  10      754.93      702.26    100.84 o 
  -6  -7  10      142.00      139.74    118.85 o 
  -5  -7  10        0.61        6.66     98.11 o 
  -4  -7  10       23.89      -28.10     68.89 o 
  -3  -7  10     2735.83     2755.74    121.00 o 
  -2  -7  10      328.39      356.77     68.68 o 
  -1  -7  10     4927.81     5495.72    152.16 o 
   0  -7  10     1291.88     1362.83     96.36 o 
   1  -7  10     3144.66     3015.18    120.92 o 
   2  -7  10      142.99      108.43     54.88 o 
   3  -7  10      359.26      355.65     70.18 o 
   4  -7  10      138.84      153.34     65.55 o 
   5  -7  10      291.17      339.00     74.67 o 
   6  -7  10     1127.84     1093.46    166.73 o 
   7  -7  10      834.47      758.37    143.46 o 
  -7  -6  10     1004.11      888.64    150.36 o 
  -6  -6  10     1033.40     1225.84    102.87 o 
  -5  -6  10     3168.01     3048.16    131.71 o 
  -4  -6  10      296.51      299.58     68.59 o 
  -3  -6  10     1169.90     1215.24     96.41 o 
  -2  -6  10      103.30       81.73     52.92 o 
  -1  -6  10      205.93      171.15     56.87 o 
   0  -6  10     1293.98     1290.91     91.60 o 
   1  -6  10      990.65      938.45     81.43 o 
   2  -6  10      699.37      729.31     74.27 o 
   3  -6  10     1267.02     1248.15     93.53 o 
   4  -6  10      153.29      124.07     56.00 o 
   5  -6  10       19.47      -30.23     57.20 o 
   6  -6  10      579.25      528.51    110.74 o 
   7  -6  10      820.72      719.67    127.92 o 
   8  -6  10     2018.54     1844.67    184.02 o 
  -7  -5  10       64.99       62.14     72.75 o 
  -6  -5  10      364.87      362.16     76.53 o 
  -5  -5  10      249.11      188.03     64.09 o 
  -4  -5  10      771.85      775.12    134.90 o 
  -3  -5  10     1029.35     1123.23     90.68 o 
  -2  -5  10     4344.46     4328.23    129.35 o 
  -1  -5  10       38.71       22.85     49.96 o 
   0  -5  10      333.37      360.44     57.53 o 
   1  -5  10       55.70       12.31     51.92 o 
   2  -5  10     3455.63     3491.36    150.88 o 
   3  -5  10     1476.70     1316.88     86.71 o 
   4  -5  10     3372.82     3286.97    199.13 o 
   5  -5  10      732.11      680.48     75.83 o 
   6  -5  10     1283.38     1215.09     99.67 o 
   7  -5  10       21.75       48.18     93.56 o 
   8  -5  10       22.45      -14.23    102.23 o 
  -8  -4  10      742.64      884.70    142.15 o 
  -7  -4  10      813.08      812.63    103.37 o 
  -6  -4  10      157.23       92.04     65.52 o 
  -5  -4  10        0.50       -0.52     53.10 o 
  -4  -4  10      236.66      241.98     50.04 o 
  -3  -4  10     2529.98     2562.34    106.05 o 
  -2  -4  10     3261.48     3231.28    111.72 o 
  -1  -4  10     2569.29     2676.38    104.18 o 
   0  -4  10     2191.41     2013.16     91.91 o 
   1  -4  10      411.42      344.43     56.19 o 
   2  -4  10      747.25      704.61     67.63 o 
   3  -4  10      726.88      737.43     69.30 o 
   4  -4  10       32.54       16.67     49.55 o 
   5  -4  10     1024.47     1058.00     83.51 o 
   6  -4  10     1642.88     1480.60    132.79 o 
   7  -4  10      611.04      609.60    113.41 o 
   8  -4  10      471.35      437.13    111.86 o 
   9  -4  10       91.57      -11.82    109.17 o 
  -8  -3  10     1254.38     1274.68    111.79 o 
  -7  -3  10      398.93      466.06     81.56 o 
  -6  -3  10     2863.72     2930.72    124.76 o 
  -5  -3  10      183.04      218.17     60.89 o 
  -4  -3  10     1709.41     1647.19     93.20 o 
  -3  -3  10       51.85        0.21     46.39 o 
  -2  -3  10       86.40       71.73     47.00 o 
  -1  -3  10     1506.15     1582.36     81.26 o 
   0  -3  10     1019.33      946.14     57.48 o 
   1  -3  10     2134.89     2015.84     72.12 o 
   2  -3  10     1642.61     1577.69     85.30 o 
   3  -3  10      593.66      573.45     62.38 o 
   4  -3  10      266.32      222.23     54.67 o 
   5  -3  10     1134.83     1023.17    100.41 o 
   6  -3  10        9.02       30.46     48.27 o 
   7  -3  10     3673.77     3456.76    184.24 o 
   8  -3  10     1605.46     1404.59    141.38 o 
   9  -3  10     1013.45     1144.53    146.80 o 
  -8  -2  10      138.52      156.58     80.15 o 
  -7  -2  10      114.44       47.88     69.07 o 
  -6  -2  10       42.96       14.10     57.61 o 
  -5  -2  10     1221.13     1125.93     86.15 o 
  -4  -2  10     1154.07     1193.21     68.21 o 
  -3  -2  10     1032.39     1048.09     63.03 o 
  -2  -2  10     1728.67     1695.54     80.67 o 
  -1  -2  10      458.97      429.80     45.07 o 
   0  -2  10       70.65       46.54     34.67 o 
   1  -2  10     4109.99     4098.21     89.54 o 
   2  -2  10     2111.67     2061.90     70.80 o 
   3  -2  10     5984.54     5733.41    227.02 o 
   4  -2  10     1866.18     1746.49     87.36 o 
   5  -2  10     3200.46     2994.46    363.17 o 
   6  -2  10      482.54      429.64     64.29 o 
   7  -2  10        9.83        8.43     58.38 o 
   8  -2  10       77.74       54.24     86.05 o 
   9  -2  10      438.21      443.30    116.94 o 
  -8  -1  10      256.60      438.32    125.87 o 
  -7  -1  10      204.79      207.53     69.58 o 
  -6  -1  10      619.03      673.07     84.87 o 
  -5  -1  10      636.34      650.49     69.80 o 
  -4  -1  10      920.80      909.01     51.33 o 
  -3  -1  10     7976.23     7557.94    292.39 o 
  -2  -1  10     1063.53     1068.11     58.14 o 
  -1  -1  10     8745.65     8727.02    175.24 o 
   0  -1  10      442.56      436.57     41.12 o 
   1  -1  10     1400.05     1295.51     59.27 o 
   2  -1  10      233.99      222.33     36.61 o 
   3  -1  10      262.46      228.67     48.33 o 
   4  -1  10       95.52       56.07     43.18 o 
   5  -1  10     3348.52     3183.50    106.88 o 
   6  -1  10      104.88       97.60     51.48 o 
   7  -1  10      502.73      523.66     71.72 o 
   8  -1  10      559.96      561.76    107.56 o 
   9  -1  10       20.02      -48.95     87.10 o 
  10  -1  10     1383.96     1403.33    165.74 o 
  -8   0  10      471.46      457.78    128.56 o 
  -7   0  10     4571.48     4405.72    217.74 o 
  -6   0  10      566.50      566.70     74.69 o 
  -5   0  10     3415.14     3248.88    145.14 o 
  -4   0  10      123.12      136.57     34.47 o 
  -3   0  10       30.14       40.26     30.53 o 
  -2   0  10      206.60      193.15     32.83 o 
  -1   0  10      960.47     1007.75     54.14 o 
   0   0  10      366.91      336.44     38.62 o 
   1   0  10      724.27      748.39     49.91 o 
   2   0  10      345.30      314.25     40.14 o 
   3   0  10       15.48        4.97     38.58 o 
   4   0  10     2945.33     2822.07    253.78 o 
   5   0  10     2544.89     2531.86    184.52 o 
   6   0  10     7415.14     7535.20    412.00 o 
   7   0  10     2114.21     2327.81    108.10 o 
   8   0  10     2324.71     2506.59    160.98 o 
   9   0  10     1384.03     1336.55    142.10 o 
  10   0  10      137.53       33.07     97.67 o 
  -8   1  10       39.31       82.25    115.42 o 
  -7   1  10       90.37       51.89     70.49 o 
  -6   1  10      256.62      255.41     68.20 o 
  -5   1  10      712.31      703.66     72.52 o 
  -4   1  10       19.72       18.51     36.76 o 
  -3   1  10      722.72      714.89     44.71 o 
  -2   1  10     1547.09     1493.37     57.30 o 
  -1   1  10       23.38       34.54     30.61 o 
   0   1  10    10093.62     9830.97    122.14 o 
   1   1  10     2038.58     2029.40     69.41 o 
   2   1  10    13968.85    13343.69    338.07 o 
   3   1  10     2339.51     2267.23     71.31 o 
   4   1  10     5715.90     5625.51    269.63 o 
   5   1  10      771.52      746.03     64.38 o 
   6   1  10      185.44      144.15     51.42 o 
   7   1  10      348.23      375.15     62.26 o 
   8   1  10      566.79      500.40     97.58 o 
   9   1  10     1124.40     1166.65    136.29 o 
  10   1  10     1688.44     1672.08    159.99 o 
  -8   2  10       23.46       31.70     83.71 o 
  -7   2  10      245.80      325.15     81.05 o 
  -6   2  10      840.86      780.45     83.60 o 
  -5   2  10      367.52      402.77     68.00 o 
  -4   2  10     3742.93     3821.74     94.70 o 
  -3   2  10     4775.01     4413.99    128.43 o 
  -2   2  10     8284.54     8401.61    236.13 o 
  -1   2  10     1077.84     1038.14     69.93 o 
   0   2  10     1521.99     1423.21     58.73 o 
   1   2  10      550.54      547.13     44.63 o 
   2   2  10      998.31      965.65     56.47 o 
   3   2  10     2422.00     2451.65     73.38 o 
   4   2  10     4892.51     4748.04    142.56 o 
   5   2  10      862.18      898.26     70.32 o 
   6   2  10     1931.19     2018.06     91.40 o 
   7   2  10        0.08      -13.79     49.07 o 
   8   2  10        1.74      -17.58     70.78 o 
   9   2  10     1921.24     1961.53    157.80 o 
  10   2  10      806.31      974.85    136.51 o 
  -8   3  10     2799.04     2798.00    147.80 o 
  -7   3  10     1989.26     2041.61    124.77 o 
  -6   3  10     1919.72     2098.42    124.22 o 
  -5   3  10      605.89      474.71     65.58 o 
  -4   3  10      121.13      160.26     44.02 o 
  -3   3  10      374.58      359.97     45.52 o 
  -2   3  10     2068.24     1928.84     86.48 o 
  -1   3  10      895.33      861.82     54.69 o 
   0   3  10     3908.18     3748.79    279.84 o 
   1   3  10     1951.69     1930.24     86.87 o 
   2   3  10      314.13      322.08     40.51 o 
   3   3  10      950.03      970.33     58.13 o 
   4   3  10      490.41      574.59     46.81 o 
   5   3  10     7458.21     7680.17    143.37 o 
   6   3  10     2135.81     2112.36     91.39 o 
   7   3  10     4270.15     4477.56    126.59 o 
   8   3  10     1055.59      946.28    114.56 o 
   9   3  10      133.04      119.85     88.39 o 
  10   3  10      246.61      142.69     99.85 o 
  -7   4  10      703.54      758.70     93.14 o 
  -6   4  10     1340.22     1248.28    107.12 o 
  -5   4  10      936.76      842.64     81.35 o 
  -4   4  10     1909.74     1933.93     78.24 o 
  -3   4  10        9.44       -3.49     35.93 o 
  -2   4  10      267.14      232.66     39.99 o 
  -1   4  10      860.04      866.30     80.19 o 
   0   4  10     3612.08     3585.39    106.74 o 
   1   4  10     3000.84     3019.77     98.46 o 
   2   4  10     6454.76     6345.29    262.87 o 
   3   4  10     3311.87     3114.13     99.81 o 
   4   4  10      871.17      834.93     55.46 o 
   5   4  10       17.79       12.43     41.78 o 
   6   4  10      446.47      424.89     56.04 o 
   7   4  10      764.86      773.74     72.58 o 
   8   4  10      919.59      986.73    114.02 o 
   9   4  10     2490.81     2490.28    165.58 o 
  10   4  10      242.22      211.20    116.88 o 
  -7   5  10      199.50      169.11     79.67 o 
  -6   5  10       79.26        9.80     66.68 o 
  -5   5  10     2387.38     2385.36    115.88 o 
  -4   5  10      830.04      779.61     58.90 o 
  -3   5  10     6132.28     6354.03    157.00 o 
  -2   5  10     1785.35     1766.22     73.80 o 
  -1   5  10     2660.72     2630.07     79.04 o 
   0   5  10      312.39      346.75     52.98 o 
   1   5  10      106.78       91.15     45.91 o 
   2   5  10      175.96      109.47     44.16 o 
   3   5  10     6717.28     6628.49    142.46 o 
   4   5  10     1862.39     1782.64     86.58 o 
   5   5  10     2362.49     2416.85    100.21 o 
   6   5  10      251.91      233.07     77.01 o 
   7   5  10      556.79      547.50     75.86 o 
   8   5  10      907.05     1133.81    129.62 o 
   9   5  10      720.32      669.26    115.44 o 
  10   5  10     2562.16     2675.73    194.31 o 
  -7   6  10     1150.65     1236.22    165.91 o 
  -6   6  10      389.84      360.13     82.35 o 
  -5   6  10      379.11      364.21     76.51 o 
  -4   6  10      317.32      294.71     49.30 o 
  -3   6  10     1465.45     1433.14     76.59 o 
  -2   6  10      386.03      329.64     48.50 o 
  -1   6  10     5161.00     4854.50    120.15 o 
   0   6  10     1943.29     1805.27     74.32 o 
   1   6  10     4322.32     4277.49    120.51 o 
   2   6  10      622.47      704.90     65.69 o 
   3   6  10       56.40       79.15     41.78 o 
   4   6  10     3326.47     3431.55    187.85 o 
   5   6  10     2863.55     2953.18    111.05 o 
   6   6  10     4258.47     4097.37    179.48 o 
   7   6  10     2579.45     2642.36    116.16 o 
  10   6  10      103.16      113.19    120.28 o 
  -6   7  10      628.07      530.19    133.99 o 
  -5   7  10     1587.86     1462.39    113.94 o 
  -4   7  10       32.47       17.47     58.56 o 
  -3   7  10      278.32      230.60     50.54 o 
  -2   7  10     1006.61      966.93     65.03 o 
  -1   7  10      464.32      443.61     51.05 o 
   0   7  10     6929.27     6846.24    247.77 o 
   1   7  10     2667.35     2756.47    106.38 o 
   2   7  10     6628.15     6442.88    183.48 o 
   3   7  10     1941.65     1985.50     96.54 o 
   4   7  10      663.63      690.24     68.46 o 
   5   7  10      316.55      281.87     60.13 o 
   6   7  10      936.61      998.92     85.43 o 
   7   7  10       22.54       -2.65     62.95 o 
   8   7  10     2355.60     2667.08    189.33 o 
  -5   8  10      800.37      923.94    102.20 o 
  -4   8  10     3467.65     3632.40    272.72 o 
  -3   8  10      722.15      713.38     66.03 o 
  -2   8  10     2196.81     2072.95     87.81 o 
  -1   8  10      848.49      803.97     61.49 o 
   0   8  10        8.42      -18.77     41.90 o 
   1   8  10       47.53       45.86     45.43 o 
   2   8  10     2230.28     2127.67    147.65 o 
   3   8  10      103.57       50.11     52.95 o 
   4   8  10     2557.21     2423.61    107.50 o 
   5   8  10      235.93      244.24     66.01 o 
   6   8  10      431.05      481.18     75.67 o 
   7   8  10      404.99      380.13     79.05 o 
   8   8  10      182.28      242.23    136.16 o 
  -4   9  10      192.38      194.24     82.68 o 
  -3   9  10      210.66      214.68     58.44 o 
  -2   9  10     1416.32     1404.54     82.25 o 
  -1   9  10      379.90      380.26     61.18 o 
   0   9  10     2431.12     2360.01     92.56 o 
   1   9  10      553.41      536.34     73.24 o 
   2   9  10       66.35       87.96     58.55 o 
   3   9  10     2306.46     2249.73    108.89 o 
   4   9  10     1376.37     1324.97     95.27 o 
   5   9  10     3931.74     4007.38    139.92 o 
   6   9  10     2446.14     2699.74    138.07 o 
   7   9  10     1779.30     2058.56    127.48 o 
  -3  10  10      245.06      255.54     65.73 o 
  -2  10  10      292.02      269.56     62.48 o 
  -1  10  10     3906.54     3840.29    116.98 o 
   0  10  10     1567.99     1649.22     88.56 o 
   1  10  10     1904.58     1894.70    111.99 o 
   2  10  10     1902.83     1812.66    111.27 o 
   3  10  10      320.15      314.05     72.17 o 
   4  10  10       14.01       12.59     64.65 o 
   5  10  10      652.09      753.86     90.18 o 
   6  10  10      176.79      148.83     96.60 o 
  -2  11  10      366.18      372.16     92.11 o 
  -1  11  10      163.41      157.78     67.16 o 
   0  11  10      117.46      150.87     63.09 o 
   1  11  10     1433.18     1490.99    113.64 o 
   2  11  10      497.23      588.61     85.36 o 
   3  11  10     2392.09     2637.69    130.16 o 
  -1  -9  11      893.95      969.00    144.56 o 
   0  -9  11     2375.52     2535.56    136.16 o 
   1  -9  11      838.52      907.61    102.74 o 
   2  -9  11     1735.80     1834.22    127.57 o 
   3  -9  11      169.80      180.03     82.86 o 
  -4  -8  11     2206.13     2668.45    206.14 o 
  -3  -8  11       12.62       21.70     76.63 o 
  -2  -8  11      674.62      708.78     92.35 o 
  -1  -8  11       26.00       17.74     67.50 o 
   0  -8  11      212.53      258.66     75.70 o 
   1  -8  11     1263.75     1426.90    118.97 o 
   2  -8  11     1263.69     1308.67    110.74 o 
   3  -8  11      473.00      544.69     83.43 o 
   4  -8  11      859.08      912.25    112.65 o 
   5  -8  11       61.68      -40.01     75.94 o 
   6  -8  11        1.75       62.65    125.54 o 
  -4  -7  11      436.57      477.64     83.91 o 
  -3  -7  11      340.91      382.16     77.79 o 
  -2  -7  11     2284.44     2411.98    123.78 o 
  -1  -7  11      207.54      236.51     70.74 o 
   0  -7  11      150.05      179.00     68.23 o 
   1  -7  11      787.19      893.18     97.54 o 
   2  -7  11      226.40      193.62     65.21 o 
   3  -7  11     2220.34     2209.68    116.70 o 
   4  -7  11     1090.62     1138.38     99.06 o 
   5  -7  11     2842.46     2758.12    136.93 o 
   6  -7  11      785.82      731.27     99.35 o 
  -5  -6  11        0.04      -35.56     95.83 o 
  -4  -6  11        0.61       -8.32     65.11 o 
  -3  -6  11     1336.73     1427.91    135.36 o 
  -2  -6  11     1202.02     1271.31     96.54 o 
  -1  -6  11     3976.03     4378.59    142.61 o 
   0  -6  11      785.04      866.53     82.86 o 
   1  -6  11     1463.13     1529.89    101.98 o 
   2  -6  11      542.45      584.79     89.98 o 
   3  -6  11       53.88       72.72     61.30 o 
   4  -6  11       77.21       59.11     62.27 o 
   5  -6  11      470.49      372.54     77.02 o 
   6  -6  11      678.59      616.65     91.12 o 
   7  -6  11      854.30      931.56    152.17 o 
  -6  -5  11      903.57      886.29    139.63 o 
  -5  -5  11     2400.45     2437.62    173.02 o 
  -4  -5  11      446.04      501.17     77.70 o 
  -3  -5  11     1359.84     1470.89    102.44 o 
  -2  -5  11       18.18       64.60     53.53 o 
  -1  -5  11       26.31       40.19     52.29 o 
   0  -5  11      102.20      137.62     58.33 o 
   1  -5  11     1277.09     1237.97     91.91 o 
   2  -5  11      399.36      409.59     64.62 o 
   3  -5  11      245.32      296.55     64.06 o 
   4  -5  11       44.46       21.63     53.92 o 
   5  -5  11      124.97       58.95     63.01 o 
   6  -5  11     1335.74     1234.97    100.11 o 
   7  -5  11     1065.48      924.77    135.31 o 
   8  -5  11     2849.52     2359.46    196.61 o 
  -7  -4  11      138.09      132.97     83.96 o 
  -6  -4  11      257.91      330.02    111.66 o 
  -5  -4  11      162.59      150.48    103.41 o 
  -4  -4  11      297.32      315.54     67.77 o 
  -3  -4  11     1814.02     1863.48    103.67 o 
  -2  -4  11      610.40      605.23     70.54 o 
  -1  -4  11       57.53       87.69     52.80 o 
   0  -4  11     1620.03     1460.25     88.06 o 
   1  -4  11      269.47      189.51     55.13 o 
   2  -4  11     5346.43     5283.91    139.95 o 
   3  -4  11     2350.64     2113.15    104.64 o 
   4  -4  11     4779.94     4517.62    257.62 o 
   5  -4  11     1685.82     1594.11    220.42 o 
   6  -4  11     1220.91     1181.30     95.53 o 
   7  -4  11      283.74      172.45    102.32 o 
   8  -4  11      288.42      271.49    116.50 o 
  -7  -3  11      603.27      621.11     96.07 o 
  -6  -3  11       14.96       35.66     70.69 o 
  -5  -3  11      177.89      159.55     92.37 o 
  -4  -3  11     2748.55     2724.92    156.44 o 
  -3  -3  11     1831.04     1874.99    100.61 o 
  -2  -3  11     7193.58     6988.49    255.29 o 
  -1  -3  11     3017.48     3052.84    110.24 o 
   0  -3  11     4665.74     4652.93    127.20 o 
   1  -3  11      949.43      945.73     60.18 o 
   2  -3  11      530.87      454.37     49.67 o 
   3  -3  11       25.83       20.61     48.75 o 
   4  -3  11     1368.36     1299.11     90.59 o 
   5  -3  11      599.62      627.36    135.88 o 
   6  -3  11     3344.98     3154.51    123.74 o 
   7  -3  11      328.11      269.98     71.48 o 
   8  -3  11      326.67      301.66    109.40 o 
   9  -3  11      167.47      213.47    116.07 o 
  -7  -2  11     1546.98     1594.40    125.99 o 
  -6  -2  11     3537.82     3539.87    205.45 o 
  -5  -2  11     1203.90     1236.27    124.52 o 
  -4  -2  11     1865.02     1994.49     99.70 o 
  -3  -2  11       16.90      -15.72     49.38 o 
  -2  -2  11      141.57      125.32     52.88 o 
  -1  -2  11      826.07      795.79     55.74 o 
   0  -2  11     3045.17     2971.50     85.78 o 
   1  -2  11     1141.96     1093.28     61.64 o 
   2  -2  11     4734.39     4727.55    101.87 o 
   3  -2  11       45.53       36.99     47.21 o 
   4  -2  11      314.21      286.71     57.96 o 
   5  -2  11     1481.12     1276.33     85.58 o 
   6  -2  11      498.94      512.09     70.70 o 
   7  -2  11     2491.11     2405.01    116.69 o 
   8  -2  11      873.94      838.83    129.34 o 
   9  -2  11     1245.37     1370.32    156.16 o 
  -7  -1  11      122.75       89.07    105.82 o 
  -6  -1  11      426.99      301.26    110.41 o 
  -5  -1  11      900.51      886.54     81.09 o 
  -4  -1  11     2514.57     2583.51    101.90 o 
  -3  -1  11      903.39      897.26     60.70 o 
  -2  -1  11     2269.79     2247.92    113.92 o 
  -1  -1  11      348.77      336.18     45.29 o 
   0  -1  11       98.52       75.21     37.24 o 
   1  -1  11     5595.59     5673.66    105.96 o 
   2  -1  11     2107.45     2094.94     73.58 o 
   3  -1  11     4314.40     4238.39    342.59 o 
   4  -1  11     3068.31     3007.99    370.13 o 
   5  -1  11     2783.69     2692.60    365.28 o 
   6  -1  11       22.76       15.36     51.75 o 
   7  -1  11       41.17      -23.37     54.75 o 
   8  -1  11      205.33      140.84     95.57 o 
   9  -1  11     1091.53     1112.95    142.86 o 
  -7   0  11       39.07       35.87    112.04 o 
  -6   0  11      977.27      880.38    131.75 o 
  -5   0  11      651.48      730.46    112.48 o 
  -4   0  11      891.53      856.61     79.52 o 
  -3   0  11     6925.80     6893.67    242.86 o 
  -2   0  11     1776.59     1821.67     87.92 o 
  -1   0  11     6689.94     7012.35    203.14 o 
   0   0  11     2014.65     2167.04     74.35 o 
   1   0  11     1250.94     1204.08     64.90 o 
   2   0  11        0.91      -23.06     33.32 o 
   3   0  11     1449.54     1436.41     78.24 o 
   4   0  11     1812.48     1866.75    123.07 o 
   5   0  11     7118.13     7342.53    390.87 o 
   6   0  11     1093.72     1050.81     86.08 o 
   7   0  11     1888.01     1920.33    110.08 o 
   8   0  11       57.18       60.27     85.16 o 
   9   0  11       14.25      -27.83     91.74 o 
  -7   1  11     4368.52     4745.69    239.42 o 
  -6   1  11     1051.94     1100.33     95.60 o 
  -5   1  11     2275.76     2136.15    110.39 o 
  -4   1  11      131.66      100.85     44.84 o 
  -3   1  11        0.74      -42.94     45.22 o 
  -2   1  11      849.37      826.49     72.45 o 
  -1   1  11     2945.54     3006.83     82.46 o 
   0   1  11     1935.90     1963.00     70.18 o 
   1   1  11    10089.93    10394.67    318.06 o 
   2   1  11     1016.25      988.98     59.69 o 
   3   1  11     1687.13     1664.10     68.73 o 
   4   1  11      783.70      733.94     67.12 o 
   5   1  11      464.03      474.60     64.58 o 
   6   1  11     3676.99     3701.86    177.37 o 
   7   1  11     1387.13     1360.45     99.65 o 
   8   1  11     2562.84     2722.20    171.87 o 
   9   1  11      738.26      767.57    132.41 o 
  10   1  11      577.95      552.67    125.78 o 
  -7   2  11      257.29      204.98     83.58 o 
  -6   2  11      814.69      833.73     92.46 o 
  -5   2  11     1514.86     1511.28    141.88 o 
  -4   2  11     1589.23     1568.82     81.13 o 
  -3   2  11     1384.86     1459.79    166.21 o 
  -2   2  11       21.48       22.03     46.07 o 
  -1   2  11      473.10      436.09     54.91 o 
   0   2  11     2163.49     2079.20     89.93 o 
   1   2  11     3136.37     3101.06     83.31 o 
   2   2  11     8181.64     8156.53    123.77 o 
   3   2  11     1923.52     1950.46     95.26 o 
   4   2  11     5094.66     5199.02    106.27 o 
   5   2  11     2416.36     2224.99    131.72 o 
   6   2  11        1.12      -10.73     49.60 o 
   7   2  11       71.72       56.86     56.48 o 
   8   2  11      632.74      699.69    113.09 o 
   9   2  11      106.28      152.08     98.88 o 
  10   2  11     1702.28     1983.42    191.63 o 
  -7   3  11      734.75      675.71     94.04 o 
  -6   3  11      323.20      323.37     79.25 o 
  -5   3  11        1.92      -38.11     61.26 o 
  -4   3  11     2472.43     2490.09     90.22 o 
  -3   3  11     1113.59      986.29     64.22 o 
  -2   3  11     5412.24     5077.93    142.89 o 
  -1   3  11     2456.05     2417.36    149.68 o 
   0   3  11     2453.66     2391.34     96.82 o 
   1   3  11       67.97       55.52     45.21 o 
   2   3  11      634.91      623.05     59.58 o 
   3   3  11      612.91      613.76     50.42 o 
   4   3  11     4932.65     4845.16    102.90 o 
   5   3  11      165.47      113.76     50.04 o 
   6   3  11     1346.39     1322.34     86.71 o 
   7   3  11      112.94       93.96     62.16 o 
   8   3  11        4.27      -21.04     85.71 o 
   9   3  11     1285.57     1391.01    154.30 o 
  10   3  11     1073.01     1243.11    153.26 o 
  -7   4  11     1209.63     1314.22    115.68 o 
  -6   4  11     1826.27     1915.87    157.78 o 
  -5   4  11      586.56      544.87     81.83 o 
  -4   4  11      110.53      144.81     49.11 o 
  -3   4  11      222.90      180.81     48.09 o 
  -2   4  11      666.21      586.10     66.12 o 
  -1   4  11      488.32      517.75     61.73 o 
   0   4  11     2098.29     2044.15     93.77 o 
   1   4  11      334.90      245.26     61.42 o 
   2   4  11     2068.93     2025.44     93.70 o 
   3   4  11     1716.88     1795.82     91.39 o 
   4   4  11      727.82      693.47     92.15 o 
   5   4  11     5256.01     5019.46    135.05 o 
   6   4  11     1839.28     1862.19     96.20 o 
   7   4  11     5128.56     5099.63    139.48 o 
   8   4  11     2666.44     3047.71    179.97 o 
   9   4  11      264.32      445.44    119.91 o 
  10   4  11      577.67      641.67    135.20 o 
  -6   5  11      847.98      857.03     95.28 o 
  -5   5  11      348.73      332.29     78.39 o 
  -4   5  11     1772.35     1729.20    109.18 o 
  -3   5  11      115.97       92.92     47.31 o 
  -2   5  11      837.39      790.74     72.85 o 
  -1   5  11     3182.65     3204.87    112.42 o 
   0   5  11      540.42      513.39     63.52 o 
   1   5  11     6633.80     6966.12    153.48 o 
   2   5  11     3984.52     4008.71    121.95 o 
   3   5  11     2509.44     2376.76    100.21 o 
   4   5  11     1427.09     1445.18    156.96 o 
   5   5  11      146.67      153.07     57.76 o 
   6   5  11      108.71      148.84     58.53 o 
   7   5  11      866.18     1002.93    120.15 o 
   9   5  11     2424.95     2817.05    186.27 o 
  -6   6  11       42.34      -53.10    110.25 o 
  -5   6  11     1224.86     1272.33    110.26 o 
  -4   6  11     1986.40     1892.97    116.62 o 
  -3   6  11     2626.59     2699.78    163.97 o 
  -2   6  11     2157.90     2103.67    103.96 o 
  -1   6  11     1758.31     1601.84     93.49 o 
   0   6  11      695.20      634.93     69.04 o 
   1   6  11      188.46      174.31     52.96 o 
   2   6  11      148.65       86.07     51.85 o 
   3   6  11     3031.70     3073.87    114.88 o 
   4   6  11      107.56       72.70     64.55 o 
   5   6  11     2859.22     2996.05    268.26 o 
   6   6  11        2.66       39.98     57.19 o 
   7   6  11      603.28      620.84     80.92 o 
  -5   7  11      274.61      271.43     86.21 o 
  -4   7  11        0.10      -35.64     93.94 o 
  -3   7  11      727.94      748.84     67.27 o 
  -2   7  11        7.24       24.15     46.59 o 
  -1   7  11     2705.06     2844.18    114.99 o 
   0   7  11      637.78      720.72     68.98 o 
   1   7  11     2108.89     2340.20    105.01 o 
   2   7  11      509.28      473.25     67.72 o 
   3   7  11        2.36        1.02     50.84 o 
   4   7  11     1519.16     1622.77    178.55 o 
   5   7  11     1836.72     1977.37    107.94 o 
   6   7  11     3015.23     3378.88    297.33 o 
   7   7  11     2663.92     2879.04    282.88 o 
   8   7  11      516.69      615.73    150.63 o 
  -5   8  11     1298.58     1449.47    178.17 o 
  -4   8  11       28.41      -31.42     75.90 o 
  -3   8  11      889.40      883.32     72.75 o 
  -2   8  11      906.17      884.05     71.37 o 
  -1   8  11     1127.10     1049.46     90.20 o 
   0   8  11     3263.87     3187.63    144.01 o 
   1   8  11     3420.46     3593.20    128.25 o 
   2   8  11     2036.57     2068.83    107.47 o 
   3   8  11     1515.12     1543.87    101.64 o 
   4   8  11      304.72      310.41     68.52 o 
   5   8  11      159.01       97.51     66.69 o 
   6   8  11      892.06     1078.49     96.92 o 
   7   8  11      124.53      152.77     78.52 o 
   8   8  11     1725.88     1918.29    202.09 o 
  -4   9  11     3831.22     3986.28    230.77 o 
  -3   9  11     1481.82     1430.57     92.03 o 
  -2   9  11     1241.89     1244.71     83.82 o 
  -1   9  11      535.04      527.14     79.14 o 
   0   9  11      217.82      125.54     60.87 o 
   1   9  11       48.70       84.21     61.30 o 
   2   9  11     1331.15     1218.55     94.23 o 
   3   9  11      334.26      400.42     74.90 o 
   4   9  11     1999.08     2032.89    114.66 o 
   5   9  11      187.72      137.98     73.07 o 
   6   9  11      375.58      332.91     84.65 o 
   7   9  11      229.04      266.87     87.22 o 
  -2  10  11     1557.56     1607.31    122.52 o 
  -1  10  11     1200.61     1272.93    106.67 o 
   0  10  11      419.98      389.61     82.04 o 
   1  10  11      122.88      218.73     73.49 o 
   2  10  11        2.87      -19.99     66.86 o 
   3  10  11     1181.64     1209.82    105.06 o 
   4  10  11     1469.77     1624.80    121.05 o 
   5  10  11     2048.99     2394.56    132.67 o 
   1  11  11     2335.90     2537.57    204.55 o 
   2  11  11     2747.75     2951.76    217.47 o 
   3  11  11      598.06      689.79    144.78 o 
  -1  -8  12     1101.83     1123.30    149.05 o 
   0  -8  12     1872.15     2009.76    214.81 o 
   1  -8  12      467.99      549.88     91.43 o 
   2  -8  12     1165.54     1234.18    110.11 o 
   3  -8  12      244.28      238.81    115.48 o 
  -4  -7  12     1091.49     1392.93    162.90 o 
  -3  -7  12      493.79      387.07    124.05 o 
  -2  -7  12       81.37       75.66     74.00 o 
  -1  -7  12      140.71       78.55     69.48 o 
   0  -7  12       24.17       -9.23     62.80 o 
   1  -7  12     1559.15     1591.44    110.82 o 
   2  -7  12     1566.25     1451.71    113.70 o 
   3  -7  12      263.96      234.27     78.60 o 
   4  -7  12      743.43      891.34    101.09 o 
   5  -7  12        2.43        5.09     75.60 o 
   6  -7  12        3.02       81.90    114.91 o 
  -4  -6  12      615.82      632.40     92.55 o 
  -3  -6  12     1448.45     1354.35    114.00 o 
  -2  -6  12      969.68     1065.71     97.76 o 
  -1  -6  12      701.32      778.09     89.04 o 
   0  -6  12       15.75        7.30     64.70 o 
   1  -6  12      196.41      236.28     72.30 o 
   2  -6  12      844.39      776.40     81.17 o 
   3  -6  12     2119.44     2116.24    119.80 o 
   4  -6  12     1321.76     1266.40    108.07 o 
   5  -6  12     3561.87     3331.85    143.91 o 
   6  -6  12     1127.31     1006.20    107.27 o 
  -5  -5  12        0.03       51.03    106.02 o 
  -4  -5  12       17.64        3.88     71.89 o 
  -3  -5  12     1366.38     1511.98    111.50 o 
  -2  -5  12     1711.38     1718.05    105.92 o 
  -1  -5  12     3772.85     3946.76    149.90 o 
   0  -5  12     2408.60     2371.32    116.29 o 
   1  -5  12     2564.99     2551.31    118.96 o 
   2  -5  12      786.59      769.43     78.98 o 
   3  -5  12      528.84      410.15     71.92 o 
   4  -5  12      171.14      139.97     68.78 o 
   5  -5  12      534.61      577.02     83.43 o 
   6  -5  12      728.50      557.11     88.95 o 
   7  -5  12     1400.79     1372.84    167.22 o 
  -6  -4  12     1145.07     1333.27    165.69 o 
  -5  -4  12     3131.24     2955.81    189.72 o 
  -4  -4  12     1268.20     1229.67    103.18 o 
  -3  -4  12     1713.34     1748.54    109.76 o 
  -2  -4  12       87.86       78.89     55.29 o 
  -1  -4  12       11.97       41.10     56.41 o 
   0  -4  12       60.14       71.53     51.91 o 
   1  -4  12     1824.34     1913.87    101.61 o 
   2  -4  12      477.32      585.26     74.74 o 
   3  -4  12     1167.55     1241.82    118.83 o 
   4  -4  12       21.55      -24.74     57.76 o 
   5  -4  12       26.90       41.35     63.79 o 
   6  -4  12      889.25      753.50     90.26 o 
   7  -4  12      698.01      691.70    133.61 o 
  -6  -3  12       10.06       -7.68    108.54 o 
  -5  -3  12      123.98      109.09     95.74 o 
  -4  -3  12      106.91      134.08     66.29 o 
  -3  -3  12     1224.26     1465.74    104.19 o 
  -2  -3  12      315.17      397.01     68.46 o 
  -1  -3  12      517.88      562.38     70.94 o 
   0  -3  12     1114.62     1212.68     89.93 o 
   1  -3  12       55.45       23.86     53.83 o 
   2  -3  12     3212.28     3309.03     98.72 o 
   3  -3  12     2027.45     1967.64     84.23 o 
   4  -3  12     3774.28     3689.95    227.87 o 
   5  -3  12     1888.37     1662.53    105.34 o 
   6  -3  12      555.72      586.43     79.81 o 
   7  -3  12      384.39      330.89     83.98 o 
   8  -3  12      177.75      150.46    114.89 o 
  -6  -2  12       15.77       82.57    109.11 o 
  -5  -2  12      511.30      490.55    114.13 o 
  -4  -2  12     1708.86     1764.21    110.32 o 
  -3  -2  12      453.32      505.64     72.90 o 
  -2  -2  12     4369.89     4683.82    134.25 o 
  -1  -2  12     2017.07     2231.92    103.30 o 
   0  -2  12     3638.54     3536.58     98.99 o 
   1  -2  12     2131.74     2157.44     97.22 o 
   2  -2  12      488.46      454.23     53.02 o 
   3  -2  12       31.84       13.25     42.29 o 
   4  -2  12     1393.07     1328.07    103.29 o 
   5  -2  12     1003.33     1009.38    144.83 o 
   6  -2  12     2578.37     2531.69    328.83 o 
   7  -2  12      259.77      248.11     73.84 o 
   8  -2  12      476.34      386.11    121.28 o 
  -4  -1  12     1957.63     2136.01    209.31 o 
  -3  -1  12      540.17      660.76     72.62 o 
  -2  -1  12       87.53       62.78     44.90 o 
  -1  -1  12       15.75       27.91     41.18 o 
   0  -1  12     2416.90     2528.81     84.50 o 
   1  -1  12     1083.47     1119.56     66.95 o 
   2  -1  12     4602.11     4695.06    154.73 o 
   3  -1  12       49.50       50.53     42.15 o 
   4  -1  12      410.20      382.16     64.34 o 
   5  -1  12     1818.88     1718.69    100.36 o 
   6  -1  12      286.73      257.13     97.62 o 
   7  -1  12     1300.32     1238.94    102.04 o 
   8  -1  12     1352.81     1354.56    152.22 o 
   9  -1  12     1144.33     1154.88    152.22 o 
  -4   0  12     2755.27     3130.15    171.38 o 
  -3   0  12      418.08      373.02     68.21 o 
  -2   0  12     1670.58     1825.41     90.39 o 
  -1   0  12       51.65       51.99     40.03 o 
   0   0  12      561.40      545.78     50.33 o 
   1   0  12     2649.31     2886.89     88.48 o 
   2   0  12     1431.41     1456.73     70.98 o 
   3   0  12     1243.25     1318.71     94.38 o 
   4   0  12     1675.76     1739.64     96.11 o 
   5   0  12      910.96      920.95     77.42 o 
   6   0  12      477.28      469.44     97.35 o 
   7   0  12      280.78      203.39     70.46 o 
   8   0  12       89.66        6.24     95.05 o 
   9   0  12     1007.56     1061.12    147.24 o 
  -7   1  12        3.09      -27.60    122.80 o 
  -5   1  12       55.90       -6.16    104.31 o 
  -4   1  12      336.67      312.63     65.05 o 
  -3   1  12     1084.38     1194.52    171.73 o 
  -2   1  12      816.80      807.27     72.74 o 
  -1   1  12     1638.46     1767.39     92.75 o 
   0   1  12     2404.04     2497.77    162.94 o 
   1   1  12       93.33       67.97     43.90 o 
   2   1  12        4.35       -7.32     38.72 o 
   3   1  12      194.55      218.85     45.53 o 
   4   1  12     1287.43     1218.22     74.61 o 
   5   1  12     3712.65     3737.47    158.90 o 
   6   1  12      692.66      730.57     78.74 o 
   7   1  12     1224.57     1290.11    104.91 o 
   8   1  12       32.56        6.81     89.20 o 
   9   1  12        7.26      -83.86    101.43 o 
  -6   2  12      356.92      243.41    117.33 o 
  -5   2  12      412.08      358.82    108.71 o 
  -4   2  12       50.40      101.03     59.10 o 
  -3   2  12       36.50      -26.07     51.33 o 
  -2   2  12       50.77       -4.87     50.48 o 
  -1   2  12     3294.95     3254.81    113.47 o 
   0   2  12     1441.64     1398.47     84.77 o 
   1   2  12     3504.44     3636.54    152.66 o 
   2   2  12     1508.99     1537.06    124.20 o 
   3   2  12      530.58      646.80     56.62 o 
   4   2  12      314.04      303.25     48.63 o 
   5   2  12     1757.75     1720.25     97.19 o 
   6   2  12     1506.34     1598.62     98.58 o 
   7   2  12     2029.46     1902.54    108.56 o 
   8   2  12     2676.34     2683.44    178.17 o 
   9   2  12     1425.89     1484.61    168.09 o 
  -6   3  12      358.44      394.42     95.74 o 
  -5   3  12     2103.05     1933.17    165.52 o 
  -4   3  12      340.70      354.66     67.50 o 
  -3   3  12     1524.11     1527.17     98.76 o 
  -2   3  12        7.07       38.78     53.13 o 
  -1   3  12       20.43       46.69     46.99 o 
   0   3  12     2838.17     2864.60    110.20 o 
   1   3  12     2585.68     2499.33    105.96 o 
   2   3  12     4850.04     5107.87    137.08 o 
   3   3  12     5050.52     5003.78    135.03 o 
   4   3  12     1087.14     1048.05     83.75 o 
   5   3  12     2173.91     2110.49     83.30 o 
   6   3  12      440.08      351.05     65.82 o 
   7   3  12        1.26      -34.93     59.27 o 
   8   3  12      768.53      873.43    136.51 o 
   9   3  12      319.51      348.69    121.81 o 
  -6   4  12      221.83      206.51     85.47 o 
  -5   4  12      365.63      291.27    112.74 o 
  -4   4  12     2113.40     2067.06    165.03 o 
  -3   4  12     1321.75     1163.53     91.09 o 
  -2   4  12     4541.36     4555.50    134.81 o 
  -1   4  12     2800.33     2828.38    112.44 o 
   0   4  12      158.72      146.81     55.36 o 
   1   4  12     1511.42     1442.78    126.82 o 
   2   4  12      225.24      267.13     60.25 o 
   3   4  12       39.28       38.08     49.57 o 
   4   4  12     3600.30     3642.44    125.65 o 
   5   4  12       36.09      -17.09     54.19 o 
   6   4  12     1860.48     1901.96    107.14 o 
   7   4  12      150.89      101.10     93.82 o 
   8   4  12        3.82      -41.93     98.70 o 
   9   4  12      519.18      625.64    128.19 o 
  -6   5  12     1165.78     1286.03    165.08 o 
  -5   5  12      629.37      745.01    133.01 o 
  -4   5  12       64.55       19.77     95.59 o 
  -3   5  12       92.67       32.75     58.74 o 
  -2   5  12      717.52      816.78     79.97 o 
  -1   5  12      118.22      123.27     54.26 o 
   0   5  12     2028.40     2064.74    291.42 o 
   1   5  12      150.92      130.38     54.62 o 
   2   5  12      553.91      622.48     69.29 o 
   3   5  12      758.49      675.66     73.94 o 
   4   5  12      479.76      492.68     71.74 o 
   5   5  12     2927.81     3047.30    123.94 o 
   6   5  12     2852.00     2847.39    149.62 o 
   7   5  12     2716.53     2957.79    218.84 o 
  -5   6  12      252.14      283.33    122.21 o 
  -4   6  12      753.51      659.24    117.30 o 
  -3   6  12       26.96       18.76     62.02 o 
  -2   6  12       88.97       91.26     62.14 o 
  -1   6  12     2479.68     2483.41    111.67 o 
   0   6  12     2113.46     2019.79    106.40 o 
   1   6  12     5386.81     5367.99    186.92 o 
   2   6  12     3874.25     4046.27    133.19 o 
   3   6  12     1713.27     1696.46    103.03 o 
   4   6  12     2720.46     2802.67    275.65 o 
   5   6  12       16.95       15.21     62.03 o 
   6   6  12      421.52      489.78     79.13 o 
   7   6  12      937.05      988.50     97.04 o 
   8   6  12      377.74      416.83    132.64 o 
  -3   7  12     2797.85     2621.39    126.40 o 
  -2   7  12     3066.41     3169.43    129.66 o 
  -1   7  12      732.66      783.31     83.74 o 
   0   7  12      234.16      222.33     63.33 o 
   1   7  12      216.22      289.32     67.70 o 
   2   7  12        4.17       36.74     54.19 o 
   3   7  12     2012.03     2248.53    115.26 o 
   4   7  12      240.45      185.02     68.43 o 
   5   7  12     2058.07     2156.71    118.34 o 
   6   7  12      166.14      147.39     71.63 o 
   7   7  12       73.95       82.05     78.96 o 
  -3   8  12     1624.22     1660.86    166.01 o 
  -2   8  12       47.05       19.50     67.57 o 
  -1   8  12     1625.42     1525.57    125.26 o 
   0   8  12      282.69      281.97     71.88 o 
   1   8  12     1791.22     1670.84    106.22 o 
   2   8  12      217.11      155.75     68.37 o 
   3   8  12       23.84      -12.99     58.49 o 
   4   8  12      779.93      941.01     93.40 o 
   5   8  12     1892.57     2172.91    124.76 o 
   6   8  12     1903.83     2052.66    171.87 o 
   7   8  12     2257.32     2514.30    145.11 o 
  -2   9  12       82.53       22.52    101.48 o 
  -1   9  12      803.55     1000.60     97.66 o 
   0   9  12     1638.63     1811.22    117.96 o 
   1   9  12     2442.16     2446.19    123.91 o 
   2   9  12     1589.42     1780.54    118.80 o 
   3   9  12     1642.36     1724.36    119.36 o 
   4   9  12       64.63       76.27     74.59 o 
   5   9  12      157.91      143.26     74.59 o 
   6   9  12      513.71      529.89    147.09 o 
   1  10  12       38.20      -28.87    117.58 o 
   2  10  12     2061.05     2259.84    202.41 o 
   3  10  12      123.26       94.85    120.89 o 
   4  10  12     1373.97     1496.93    173.62 o 
   0  -7  13     2574.43     2752.79    199.68 o 
   1  -7  13     1153.43     1259.93    176.36 o 
   2  -7  13      636.12      530.59    127.35 o 
  -3  -6  13      503.75      537.18    132.60 o 
  -2  -6  13      193.57      268.59     84.17 o 
  -1  -6  13       13.58        6.80     72.22 o 
   0  -6  13      165.88      211.49     73.04 o 
   1  -6  13      799.65      675.33     90.84 o 
   2  -6  13     1575.91     1636.30    119.06 o 
   3  -6  13      249.99      153.63     73.03 o 
   4  -6  13      865.66      705.97     95.58 o 
   5  -6  13       11.89      -15.77    106.40 o 
  -4  -5  13      769.42      920.55    146.86 o 
  -3  -5  13      271.03      270.89     87.15 o 
  -2  -5  13     2003.08     2162.18    126.57 o 
  -1  -5  13       85.88       74.09     69.31 o 
   0  -5  13      432.48      373.19     78.92 o 
   1  -5  13      303.74      320.95     76.06 o 
   2  -5  13      107.86       95.41     65.97 o 
   3  -5  13     1951.06     1976.82    121.43 o 
   4  -5  13     1436.09     1519.64    132.63 o 
   5  -5  13     1681.76     1746.24    124.33 o 
   6  -5  13     1489.44     1463.21    177.73 o 
  -5  -4  13        0.80      -11.83    120.45 o 
  -4  -4  13       35.20       54.39     81.91 o 
  -3  -4  13      784.42      906.22     97.43 o 
  -2  -4  13      543.07      671.65     88.51 o 
  -1  -4  13     2532.69     2824.14    243.08 o 
   0  -4  13     2111.94     2330.69    119.12 o 
   1  -4  13     1600.49     1625.03    107.07 o 
   2  -4  13     1436.17     1449.21    101.82 o 
   3  -4  13       40.03       96.95     66.17 o 
   4  -4  13       15.12      -20.78     64.78 o 
   5  -4  13     1458.09     1451.75    113.40 o 
   6  -4  13      576.29      469.55     85.15 o 
  -5  -3  13     1482.21     1827.75    169.63 o 
  -4  -3  13     1076.38     1198.37    103.01 o 
  -3  -3  13      484.08      570.09     84.22 o 
  -2  -3  13      170.41      178.25     73.42 o 
  -1  -3  13      267.11      264.54     66.11 o 
   0  -3  13      107.45      121.80     60.56 o 
   1  -3  13     3065.10     3223.12    127.30 o 
   2  -3  13      496.41      579.63     77.98 o 
   3  -3  13     2806.02     2880.14    213.74 o 
   4  -3  13        1.32      -19.71     59.70 o 
   5  -3  13       66.56       15.11     65.35 o 
   6  -3  13      586.54      552.42     87.88 o 
   7  -3  13      432.48      362.89     90.42 o 
  -4  -2  13       18.98      -13.39     66.74 o 
  -3  -2  13     1443.47     1596.02    106.55 o 
  -2  -2  13      152.60      172.61     65.64 o 
  -1  -2  13      473.66      466.14     71.67 o 
   0  -2  13      419.81      448.79     76.28 o 
   1  -2  13      136.39      101.51     59.28 o 
   2  -2  13     2667.57     2864.57    151.35 o 
   3  -2  13     2628.10     2552.83     93.01 o 
   4  -2  13     2909.26     2908.21    183.93 o 
   5  -2  13     2054.24     1960.51    147.27 o 
   6  -2  13      932.09      984.33     95.20 o 
   7  -2  13      705.20      741.75     95.62 o 
  -4  -1  13     1065.89     1349.08    150.36 o 
  -3  -1  13      708.82      775.84     83.37 o 
  -2  -1  13     1905.51     2132.14    107.37 o 
  -1  -1  13     1470.05     1679.77    101.50 o 
   0  -1  13     3773.25     4051.84    107.66 o 
   1  -1  13     2511.91     2775.23     95.83 o 
   2  -1  13       27.57       51.80     44.97 o 
   3  -1  13      510.37      501.57     59.40 o 
   4  -1  13      871.95      896.76     80.30 o 
   5  -1  13      324.38      322.98     94.24 o 
   6  -1  13     2500.23     2618.72    124.99 o 
   7  -1  13      320.33      267.58     80.46 o 
   8  -1  13      410.07      453.22    124.77 o 
  -4   0  13     1283.97     1587.08    148.83 o 
  -3   0  13      279.42      435.74    101.45 o 
  -2   0  13      172.74      110.33     61.96 o 
  -1   0  13       15.89       17.92     57.45 o 
   0   0  13     1619.87     1785.04     79.35 o 
   1   0  13      758.27      781.25     64.09 o 
   2   0  13     1225.99     1303.85     73.91 o 
   3   0  13      318.60      321.30     53.47 o 
   4   0  13      144.20      158.24     51.70 o 
   5   0  13     1477.15     1416.78    262.49 o 
   6   0  13      611.49      653.13     84.48 o 
   7   0  13     1220.32     1396.47    110.01 o 
   8   0  13     2191.45     1937.88    178.22 o 
  -4   1  13     1678.04     1476.62    159.45 o 
  -3   1  13      210.01      175.29     69.76 o 
  -2   1  13     1205.06     1384.20    141.82 o 
  -1   1  13       36.17       13.59     56.40 o 
   0   1  13       18.65       -2.25     53.09 o 
   1   1  13     2078.06     2301.71    106.68 o 
   2   1  13     1145.22     1237.76     74.24 o 
   3   1  13     4398.55     4635.63    111.12 o 
   4   1  13      710.33      761.91     62.98 o 
   5   1  13     1181.84     1182.31     84.13 o 
   6   1  13     1553.62     1634.32    214.73 o 
   7   1  13       90.67       39.79     73.10 o 
   8   1  13       19.47       50.57    103.41 o 
  -5   2  13      417.30      265.15    130.30 o 
  -4   2  13      249.88      284.36    109.97 o 
  -3   2  13     1761.08     1825.75    108.74 o 
  -2   2  13     1904.32     2072.45    124.94 o 
  -1   2  13     1551.03     1598.44     94.97 o 
   0   2  13     1794.61     1939.24    163.03 o 
   1   2  13      495.08      535.98     71.25 o 
   2   2  13       58.48       41.70     50.51 o 
   3   2  13      227.40      220.98     60.19 o 
   4   2  13       91.62      100.95     48.75 o 
   5   2  13     1611.64     1729.00    151.74 o 
   6   2  13      533.45      523.48     76.64 o 
   7   2  13     1318.82     1302.43    107.24 o 
   8   2  13       90.85      185.45    115.70 o 
   9   2  13        0.83       11.39    112.23 o 
  -5   3  13      611.30      605.33    129.89 o 
  -4   3  13      359.12      315.38    119.17 o 
  -3   3  13        0.83       -1.03     62.41 o 
  -2   3  13       51.49       36.03     60.92 o 
  -1   3  13     3150.06     3089.81    121.48 o 
   0   3  13      137.99      124.61     54.69 o 
   1   3  13     3644.85     3914.87    130.23 o 
   2   3  13       55.08       29.01     57.53 o 
   3   3  13      958.04     1089.03     89.01 o 
   4   3  13      283.53      265.33     66.67 o 
   5   3  13      437.24      409.89     72.77 o 
   6   3  13     1237.72     1253.06    103.30 o 
   7   3  13     1932.39     2042.21    176.25 o 
   8   3  13     1399.33     1501.58    171.11 o 
  -5   4  13     2037.19     1901.10    184.41 o 
  -4   4  13      418.39      378.63    113.87 o 
  -3   4  13     1397.02     1313.10    104.39 o 
  -2   4  13      154.69      137.01     64.33 o 
  -1   4  13        6.29       -3.57     55.89 o 
   0   4  13     1426.69     1529.75     96.86 o 
   1   4  13     1681.71     1902.05    108.02 o 
   2   4  13     2576.25     2848.77    120.07 o 
   3   4  13     3455.64     3395.01    129.05 o 
   4   4  13      478.99      423.24     67.88 o 
   5   4  13     2311.32     2424.60    117.20 o 
   6   4  13        7.64       -7.21     63.95 o 
   7   4  13       72.91       62.21     73.20 o 
  -4   5  13     1164.68     1115.58    147.35 o 
  -3   5  13     1940.75     1964.49    116.99 o 
  -2   5  13     3062.52     3199.40    132.11 o 
  -1   5  13     2806.85     2874.41    123.32 o 
   0   5  13       51.87       62.31     60.58 o 
   1   5  13      524.59      581.17    103.50 o 
   2   5  13      208.01      150.58     64.49 o 
   3   5  13       52.29       28.45     60.18 o 
   4   5  13     2775.06     3012.10    127.66 o 
   5   5  13       99.38       -4.93     71.08 o 
   6   5  13     1056.74     1036.60     98.06 o 
   7   5  13       61.92       49.57     76.46 o 
  -3   6  13      121.01       64.83     70.38 o 
  -2   6  13     2128.63     2009.86    160.46 o 
  -1   6  13       10.27       32.59     64.45 o 
   0   6  13     2020.80     2075.45    115.40 o 
   1   6  13      230.73      228.38     69.67 o 
   2   6  13      295.36      331.84     72.80 o 
   3   6  13        9.41      -11.31     61.73 o 
   4   6  13      559.66      626.47     85.96 o 
   5   6  13     1108.55     1078.49     98.36 o 
   6   6  13     1868.42     1989.40    125.91 o 
   7   6  13     1442.12     1579.03    180.52 o 
  -3   7  13       30.77      -25.87     94.68 o 
  -2   7  13       46.50       54.46     68.05 o 
  -1   7  13     1039.25     1022.82     97.12 o 
   0   7  13     1336.29     1284.50    107.71 o 
   1   7  13     2452.01     2373.40    124.83 o 
   2   7  13     4599.81     4841.19    252.85 o 
   3   7  13     1182.46     1398.28    228.93 o 
   4   7  13     1962.61     2009.40    122.32 o 
   5   7  13       73.05      -10.84     70.31 o 
   6   7  13      175.89      232.13     82.32 o 
   7   7  13      911.12      979.61    146.20 o 
  -2   8  13     2304.40     2159.18    176.47 o 
  -1   8  13      556.40      626.78    119.98 o 
   0   8  13      428.62      375.56     96.81 o 
   1   8  13       29.32      -10.31     63.42 o 
   2   8  13      335.53      367.26     80.53 o 
   3   8  13      832.47      787.07     94.57 o 
   4   8  13      620.44      844.65     98.02 o 
   5   8  13     1336.22     1363.25    111.55 o 
  -2  -5  14      160.94      263.61    126.86 o 
  -1  -5  14      112.40      139.87     76.79 o 
   0  -5  14      192.40      207.40     81.96 o 
   1  -5  14      186.20      138.40     75.97 o 
   2  -5  14     1431.61     1354.74    157.12 o 
   3  -5  14      160.44      171.89     79.10 o 
   4  -5  14      439.79      402.44    125.89 o 
  -3  -4  14      117.86       58.46     79.52 o 
  -2  -4  14     1375.76     1496.34    123.35 o 
  -1  -4  14       32.23       50.75     76.19 o 
   0  -4  14      254.37      260.52     95.85 o 
   1  -4  14      207.90      213.14     75.84 o 
   2  -4  14      161.37      142.21     74.42 o 
   3  -4  14     1500.02     1563.01    117.05 o 
   4  -4  14     1884.59     2141.77    164.67 o 
   5  -4  14     1190.41     1287.32    111.19 o 
   6  -4  14     1083.63     1179.24    156.82 o 
  -4  -3  14        0.33       41.45     75.79 o 
  -3  -3  14      559.61      696.52     92.92 o 
  -2  -3  14      314.26      431.45     87.67 o 
  -1  -3  14     1498.83     1610.42    113.81 o 
   0  -3  14     2573.81     2942.10    131.09 o 
   1  -3  14      974.08     1186.20    102.91 o 
   2  -3  14     1639.61     1702.20    117.50 o 
   3  -3  14       17.50       41.76     68.23 o 
   4  -3  14       30.15       -3.20     69.65 o 
   5  -3  14      573.48      617.15     90.86 o 
   6  -3  14       94.91      111.47     85.68 o 
  -3  -2  14      312.03      371.38     80.55 o 
  -2  -2  14      388.23      345.92     80.46 o 
  -1  -2  14      139.66      168.78     72.90 o 
   0  -2  14      116.20      145.94     67.92 o 
   1  -2  14     1818.82     2061.53    117.62 o 
   2  -2  14      110.03      166.71     72.74 o 
   3  -2  14     1164.07     1249.18     84.90 o 
   4  -2  14       26.77       54.34     58.70 o 
   5  -2  14       49.68       52.07     71.06 o 
   6  -2  14      455.06      540.62     92.50 o 
   7  -2  14      669.43      772.22    155.23 o 
  -3  -1  14      887.10     1027.56    136.62 o 
  -2  -1  14      129.81       44.47     97.44 o 
  -1  -1  14      180.40      223.85     70.00 o 
   0  -1  14      474.54      423.14     72.61 o 
   1  -1  14      832.67      941.50     74.27 o 
   2  -1  14      916.39      988.37     74.06 o 
   3  -1  14     2828.46     3032.31    107.36 o 
   4  -1  14     2314.48     2360.00    171.87 o 
   5  -1  14     1186.06     1294.73     87.88 o 
   6  -1  14      524.05      493.48    109.95 o 
   7  -1  14      436.56      492.11    125.91 o 
  -3   0  14     1023.92     1365.72    158.24 o 
  -2   0  14     1766.01     2103.40    167.93 o 
  -1   0  14     2003.58     2301.19    169.71 o 
   0   0  14     1291.47     1540.22    105.04 o 
   1   0  14     1520.58     1696.60     88.20 o 
   2   0  14       35.59       -1.08     46.70 o 
   3   0  14       31.63       12.86     46.58 o 
   4   0  14      645.01      658.42     68.14 o 
   5   0  14      234.42      171.01     61.79 o 
   6   0  14     1545.14     1864.39    393.72 o 
   7   0  14     1228.47     1142.07    112.42 o 
  -3   1  14      872.25      990.66    156.79 o 
  -2   1  14      193.72      193.89     73.43 o 
  -1   1  14       17.24       15.70     62.39 o 
   0   1  14     1979.76     2141.71    113.20 o 
   1   1  14      337.48      337.66     73.04 o 
   2   1  14     1764.64     2081.56    115.64 o 
   3   1  14        7.25       43.06     50.65 o 
   4   1  14       11.35       -2.32     52.33 o 
   5   1  14       23.39       -0.51     54.30 o 
   6   1  14     1536.36     1604.39     99.01 o 
   7   1  14     1328.11     1436.26    119.81 o 
   8   1  14     1615.63     1800.77    192.12 o 
  -4   2  14     1049.27      842.66    151.29 o 
  -3   2  14      375.64      398.89     85.16 o 
  -2   2  14      494.30      719.75     86.59 o 
  -1   2  14      167.02      199.18     67.31 o 
   0   2  14      205.28      192.93     61.98 o 
   1   2  14     1513.85     1752.16    106.18 o 
   2   2  14     3682.82     4088.42    142.57 o 
   3   2  14     1208.54     1257.82     98.67 o 
   4   2  14     3288.17     3646.19    302.20 o 
   5   2  14      563.96      471.57     82.81 o 
   6   2  14     1922.57     1990.24    102.30 o 
   7   2  14      244.06      201.49     79.96 o 
   8   2  14        0.98      -44.53    117.74 o 
  -4   3  14      613.46      577.63    133.28 o 
  -3   3  14     1451.19     1366.57    112.34 o 
  -2   3  14     2451.41     2620.15    127.64 o 
  -1   3  14     1601.78     1831.39    113.00 o 
   0   3  14     2110.23     2151.40    115.99 o 
   1   3  14        2.82      -19.36     61.04 o 
   2   3  14      366.07      461.94     74.19 o 
   3   3  14      591.05      574.88     82.35 o 
   4   3  14       78.30       31.27     66.51 o 
   5   3  14     1321.99     1298.37    102.07 o 
   6   3  14      262.84      171.29     77.77 o 
   7   3  14      311.36      381.21    126.27 o 
  -3   4  14       97.39      140.07     75.76 o 
  -2   4  14       27.80      -26.37     65.72 o 
  -1   4  14     1660.39     1659.75    111.52 o 
   0   4  14      219.52      235.04     71.48 o 
   1   4  14      942.87     1025.48     91.53 o 
   2   4  14       56.34       -4.62     60.16 o 
   3   4  14      162.64      125.48     67.27 o 
   4   4  14      224.06      287.10     76.88 o 
   5   4  14     1289.02     1454.21    113.28 o 
   6   4  14      908.97     1054.29     98.64 o 
   7   4  14     2534.39     2410.47    191.03 o 
  -3   5  14     1305.60     1262.60    146.64 o 
  -2   5  14        2.11       25.47     72.95 o 
  -1   5  14       76.92      126.01     72.49 o 
   0   5  14      395.69      376.64     78.32 o 
   1   5  14     1616.55     1907.20    118.69 o 
   2   5  14     1878.10     1967.87    129.75 o 
   3   5  14     3162.17     3469.76    286.68 o 
   4   5  14      544.12      545.58     87.28 o 
   5   5  14     1163.93     1301.65    111.18 o 
   6   5  14       73.83      126.19    107.13 o 
   7   5  14       22.74        3.27    113.42 o 
  -2   6  14      637.81      499.64    130.59 o 
  -1   6  14     3250.93     3170.73    142.32 o 
   0   6  14       78.99       44.36     71.08 o 
   1   6  14      168.74      102.12     67.99 o 
   2   6  14      315.97      336.67     79.73 o 
   3   6  14      178.90      142.61     76.69 o 
   4   6  14     2579.03     2867.27    140.47 o 
   5   6  14      479.02      491.89     90.57 o 
   6   6  14      729.54      870.20    145.11 o 
  -1   7  14      242.27      164.38    116.56 o 
   0   7  14     1497.19     1393.26    162.40 o 
   1   7  14      636.69      704.06     95.35 o 
   2   7  14      347.70      360.46     85.96 o 
   3   7  14       48.78       52.08     78.43 o 
   0  -4  15      419.89      438.01    133.96 o 
   1  -4  15      278.32      512.42    137.61 o 
   2  -4  15     1365.12     1554.34    182.55 o 
  -2  -3  15     1282.24     1743.57    188.29 o 
  -1  -3  15      338.70      313.67     86.62 o 
   0  -3  15       27.97       58.21     76.03 o 
   1  -3  15      284.92      350.37     84.68 o 
   2  -3  15      204.35      204.15     83.20 o 
   3  -3  15      912.04     1069.31    105.18 o 
   4  -3  15     2854.15     3129.48    148.83 o 
  -2  -2  15      701.70      866.80    144.50 o 
  -1  -2  15     2491.26     2745.60    138.85 o 
   0  -2  15     1869.47     2111.01    126.37 o 
   1  -2  15     1065.62     1260.17    106.66 o 
   2  -2  15     1288.68     1495.85    139.63 o 
   3  -2  15       54.43       22.88     77.60 o 
   4  -2  15       50.95       36.04     63.96 o 
   5  -2  15      262.63      353.50     73.58 o 
  -3  -1  15      563.12      579.22    145.11 o 
  -2  -1  15      246.65      189.47    113.34 o 
  -1  -1  15      204.69      152.34    108.10 o 
   0  -1  15      263.29      292.90    110.67 o 
   1  -1  15     1210.57     1351.68    110.18 o 
   2  -1  15      753.73      870.79     78.69 o 
   3  -1  15     1048.91     1118.83     82.58 o 
   4  -1  15        8.41       -3.92     62.14 o 
   5  -1  15      470.84      374.16     73.08 o 
   6  -1  15      247.87      282.49     75.91 o 
  -3   0  15     2128.82     2652.41    199.13 o 
  -2   0  15      483.95      502.03    126.62 o 
  -1   0  15      543.95      542.80    121.95 o 
   0   0  15       11.20      -26.86     69.08 o 
   1   0  15      175.53      153.30     78.57 o 
   2   0  15      909.36     1052.79     99.34 o 
   3   0  15     1406.66     1543.66     93.91 o 
   4   0  15     1487.67     1657.63     96.67 o 
   5   0  15     1708.28     1951.67    108.82 o 
   6   0  15      616.72      649.38     87.13 o 
  -3   1  15      919.22     1038.46    149.54 o 
  -2   1  15     1529.84     1558.38    116.29 o 
  -1   1  15     2117.53     2469.44    174.39 o 
   0   1  15      889.50     1019.31     95.08 o 
   1   1  15     2454.71     2535.51    130.27 o 
   2   1  15       28.98      -20.71     68.27 o 
   3   1  15       26.91      -16.28     67.81 o 
   4   1  15      557.03      584.42     85.39 o 
   5   1  15      148.28      130.25     80.42 o 
   6   1  15     1370.79     1412.57    179.29 o 
  -3   2  15      749.39      793.45    106.66 o 
  -2   2  15      168.82      200.79     85.77 o 
  -1   2  15       90.21       40.43     71.19 o 
   0   2  15     1527.60     1736.77    219.57 o 
   1   2  15      471.66      536.71     84.57 o 
   2   2  15      931.20     1001.39     93.67 o 
   3   2  15       93.46       71.54     73.58 o 
   4   2  15       32.01       41.92     72.82 o 
   5   2  15       29.30        0.36     74.68 o 
   6   2  15     1677.40     1991.14    188.73 o 
  -2   3  15      305.28      321.22     86.84 o 
  -1   3  15       67.38       56.54    109.09 o 
   0   3  15      339.03      343.01     80.83 o 
   1   3  15      752.96      935.39     97.51 o 
   2   3  15     2903.16     3299.30    144.11 o 
   3   3  15     2379.23     2645.69    216.02 o 
   4   3  15     3604.23     3932.81    155.32 o 
   5   3  15      674.71      693.41     92.76 o 
   6   3  15     1275.04     1248.26    158.35 o 
  -2   4  15     2556.13     2615.46    196.12 o 
  -1   4  15      989.87     1166.51    105.64 o 
   0   4  15     3689.05     4135.81    155.54 o 
   1   4  15        7.06       -8.79     69.76 o 
   2   4  15      428.13      388.87     86.35 o 
   3   4  15      858.68      887.96     96.75 o 
   4   4  15      669.65      839.56     99.74 o 
   5   4  15     1547.03     1687.63    172.25 o 
   0   5  15      568.16      669.37    122.83 o 
   1   5  15     1363.59     1567.31    118.82 o 
   2   5  15      323.55      367.65     87.00 o 
   3   5  15      127.02      232.50    123.34 o 
   1  -2  16       23.21       -7.10    110.95 o 
   2  -2  16      244.25      606.97    147.73 o 
   3  -1  16      103.37      100.32    118.07 o 
   2   0  16      273.28      353.93    133.32 o 
   3   0  16      224.72      259.40    137.68 o 
   4   0  16      176.09       69.26    122.54 o 
   0   1  16        0.38      -25.52    120.85 o 
   1   1  16      296.47      252.66    122.76 o 
   2   1  16      384.21      337.37    137.38 o 
   3   1  16     2979.65     3671.27    226.55 o 
   4   1  16      999.85     1155.81    167.99 o 
   0   2  16     1497.60     1580.84    181.23 o 
   1   2  16     2455.60     2758.32    202.47 o 
   2   2  16      115.95       43.71    115.74 o 
   3   2  16        8.26       31.65    116.18 o 
                                                 
